# Supplementary material for: Maternal plasma metabolic markers of neonatal adiposity and associated maternal characteristics: The GUSTO study
Source: Sci Rep. 2020 Jun 10;10:9422. doi: 10.1038/s41598-020-66026-5 (PMC7287081; doi:10.1038/s41598-020-66026-5)
Supplement: Supplementary file 1 — Supplementary information. [file 41598_2020_66026_MOESM1_ESM.xlsx]

## Sheet: Information
Full article title: Maternal plasma metabolic markers of neonatal adiposity and associated maternal characteristics: The GUSTO study
Full author list: Ai-Ru Chia, Jamie V. de Seymour, Gerard Wong, Karolina Sulek, Ting-Li Han, Elizabeth J. McKenzie, Izzuddin M. Aris, Keith M. Godfrey, Fabian Yap, Kok Hian Tan, Lynette Pei-Chi Shek, Yung Seng Lee, Michael S. Kramer, Neerja Karnani, Mary Foong-Fong Chong, Philip N. Baker

## Sheet: Table S1
	Overall	Gestational Duration (week)						Birth weight (g)						Birth length (cm)						Sum of triceps and subscapular skinfold (mm)
Characteristics		Quintile 1	Quintile 2	Quintile 3	Quintile 4	Quintile 5	p-trend	Quintile 1	Quintile 2	Quintile 3	Quintile 4	Quintile 5	p-trend	Quintile 1	Quintile 2	Quintile 3	Quintile 4	Quintile 5	p-trend	Quintile 1	Quintile 2	Quintile 3	Quintile 4	Quintile 5	p-trend
		37.3 (36.4 –37.6)	38.3 (38.1 – 38.4)	39 (38.9 – 39.1)	39.6 (39.4 – 39.7)	40.3 (40.1 – 40.6)		2580 (2383–2675)	2889 (2828 – 2945)	3095 (3035 – 3145)	3325 (3260 – 3376)	3640 (3550–3805)		46 (46–47)	48 (48 – 48)	49 (49 – 49)	50 (50 – 51)	52 (52–53)		7.8 (7.3 – 8.2)	9 (8.7 – 9.2)	10 (9.8 – 10.2)	11.2 (10.8 – 11.6)	13.4 (12.6 – 14.8)
Maternal age, y	30.5 ± 5.1	30.3 ± 5.3	31.0 ± 5.1	30.3 ± 5.2	30.4 ± 5.1	30.4 ± 4.9	0.84	29.9 ± 5.4	30.5 ± 5.1	29.9 ± 5.2	31.0 ± 5.1	31.2 ± 4.5	0.01	30.0 ± 5.4	29.9 ± 5.4	30.3 ± 5.3	31.1 ± 4.6	31.6 ± 4.3	0.002	29.9 ± 4.9	30.7 ± 5.2	29.7 ± 5.0	30.6 ± 4.9	31.3 ± 5.1	0.02
Weight gain until 26-28 weeks, kg	8.7 ± 4.5	9.2 ± 4.3	8.2 ± 4.2	8.8 ± 4.8	8.4 ± 4.8	8.9 ± 4.6	0.64	7.9 ± 4.1	7.6 ± 4.2	8.6 ± 4.8	9.2 ± 4.5	10.2 ± 4.7	<0.001	8.5 ± 4.9	7.9 ± 4.3	8.5 ± 4.2	9.7 ± 4.8	8.8 ± 3.8	0.04	8.7 ± 4.6	8.4 ± 4.6	8.3 ± 4.6	8.4 ± 3.9	9.9 ± 4.7	0.01
Height, cm	158 ± 5.7	158 ± 5.8	158 ± 5.8	158 ± 5.2	158 ± 5.9	159 ± 5.6	0.24	157 ± 5.4	158 ± 5.8	158 ± 5.4	158 ± 5.8	159 ± 5.6	0.002	157 ± 5.7	158 ± 5.3	158 ± 5.5	159 ± 5.7	159 ± 5.9	<0.001	159 ± 5.5	158 ± 5.4	158 ± 5.8	158 ± 6.1	158 ± 5.5	0.08
HEI-SGP score	52 ± 14	50.8 ± 13	51.9 ± 14	53.0 ± 14	51.1 ± 13	53.5 ± 14	0.1	51 ± 13	54 ± 13	52 ± 14	51 ± 14	52 ± 15	0.84	50 ± 12	51 ± 14	54 ± 14	53 ± 14	57 ± 13	<0.001	54 ± 14	54 ± 14	50 ± 13	52 ± 14	49 ± 13	<0.001
Ethnicity, %							0.23						0.23						0.05						0.54
Chinese	55	46	56	61	55	58		55	52	55	57	57		48	56	56	58	63		54	60	54	55	56
Malay	26	35	25	24	28	20		23	29	28	26	27		33	23	28	24	16		27	22	26	26	32
Indian	19	19	19	15	18	22		22	19	18	17	17		18	22	16	18	20		19	18	21	19	12
Education, %							0.04						0.02						<0.001						0.005
None/primary/secondary	31	35	28	30	32	29		37	28	32	25	31		37	34	35	25	16		29	22	35	32	37
Postsecondary	35	38	38	36	36	27		37	38	33	34	33		39	39	35	31	28		32	37	33	34	35
University	34	28	35	34	32	44		26	34	35	41	36		24	27	30	44	56		39	41	32	34	28
Physical activity, %							0.45						0.9						0.78						0.005
Inactive	32	27	36	33	34	31		32	33	31	33	31		30	37	32	35	26		38	33	30	32	28
Sufficiently active	49	52	45	45	49	52		50	43	51	52	48		52	43	47	50	50		50	48	52	41	52
Highly active	19	20	18	23	18	17		18	24	18	15	20		18	20	22	16	25		12	20	19	27	21
Plasma cotinine, %							<0.001						0.002						<0.001						0.65
<0.17 ng/mL & no ETS exposure	53	43	52	48	55	68		45	51	54	55	58		41	55	53	57	70		51	61	52	54	48
<0.17 ng/mL & self-reported ETS	29	31	29	34	31	19		36	25	28	27	30		35	30	27	27	21		27	24	30	29	34
0.17 – 13.99 ng/mL	14	19	17	14	11	10		12	19	14	16	11		18	12	15	13	9.4		15	11	14	14	18
≥14 ng/mL	3.9	7.4	2.5	4.2	2.7	2.3		7.9	4.6	4.6	1.2	1.7		7	2.9	4.7	2.3	0		7.9	4.3	4.2	3	0.6
Pre-pregnancy overweight, %	43	44	42	39	49	42	0.89	37	39	39	49	50	0.002	44	44	35	44	45	0.92	37	39	43	36	57	0.003
Nulliparous, %	43	42	37	43	42	51	0.06	44	45	47	45	36	0.17	41	51	44	39	46	0.79	51	46	43	44	32	<0.001
Alcohol use during pregnancy, %	2	2.9	2.3	2.5	0.6	1.1	0.11	2.2	3.3	2.7	1.1	0.6	0.1	2.7	1.9	2.3	1.3	1.1	0.24	2.7	1.7	1.7	1.7	1.2	0.35
Gestational diabetes, %	18	23	18	16	17	17	0.13	19	19	20	12	23	0.8	17	15	16	19	28	0.06	14	22	17	15	22	0.43
Hypertensive disorders, %	4	8.1	4.5	3.9	1.3	1.6	<0.001	5.3	4.3	4.2	2.7	3.7	0.3	4.9	7.5	1.7	3.9	1	0.05	3.3	2.8	5	2.2	7.1	0.15
Male infant, %	53	58	53	51	51	52	0.26	48	48	48	59	64	<0.001	45	53	56	55	66	<0.001	60	63	52	54	37	<0.001
Values are means ± SDs or medians (IQR). P-trends were assessed by modelling the median value of the quintiles in the linear regression analysis for continuous variables or Cochran-Mantel-Haenszel tests for categorical variables. There were missing data for pre-pregnancy BMI (n = 66), weight gain until 26-28 weeks (n = 73), height (n = 9), healthy eating index (n = 9), education (n = 11), physica…

## Sheet: Table S2
				Gestational duration (weeks)				Birth weight (g)				Birth length (cm)				Sum of skinfolds (mm)
Metabolites	Metabolic sub-pathway	CAS number	Match (%)	β	Lower CI	Upper CI	q-value	β	Lower CI	Upper CI	q-value	β	Lower CI	Upper CI	q-value	β	Lower CI	Upper CI	q-value
Amino acid-related
Alanine	Alanine & Aspartate	56-41-7	95	-0.425958	-0.903245	0.0513298	0.570622	-5.69301	-150.459	139.073	0.997006	0.19496	-0.55939	0.94931	0.766974	-0.319171	-1.05747	0.419129	0.64358
Asparagine	Alanine & Aspartate	70-47-3	81	0.0107501	-0.363495	0.384995	0.987957	-14.4685	-128.051	99.1142	0.997006	0.160017	-0.430618	0.750652	0.766974	-1.16654	-1.74032	-0.59276	<0.001
Creatinine	Creatine	60-27-5	93	0.142889	-0.0995633	0.385342	0.691565	47.431	-25.9552	120.817	0.96152	0.589531	0.209022	0.97004	0.0813413	-0.67677	-1.05044	-0.303098	0.00668157
2-Hydroxybutyric acid	Cysteine, Methionine, SAM, Taurine	600-15-7	99	-0.0782326	-0.326381	0.169916	0.841078	83.1369	8.18264	158.091	0.797311	0.535909	0.146198	0.92562	0.139366	0.490524	0.112139	0.868908	0.0508999
Methionine	Cysteine, Methionine, SAM, Taurine	63-68-3	97	0.174573	-0.149335	0.498481	0.708958	31.5036	-66.6284	129.636	0.997006	0.534064	0.0238942	1.04423	0.289571	-1.04687	-1.54416	-0.549579	<0.001
Glutamic acid	Glutamate	56-86-0	99	-0.322969	-0.610509	-0.0354293	0.393009	44.3695	-42.732	131.471	0.96152	0.435332	-0.0178602	0.888524	0.315155	0.0325158	-0.414612	0.479644	0.928086
Glutamine	Glutamate	56-85-9	81	-0.162107	-0.466542	0.142327	0.708958	-118.256	-210.111	-26.4015	0.391391	-0.266903	-0.746643	0.212837	0.573386	-0.81679	-1.27789	-0.355686	0.00714086
Pyroglutamic acid	Glutathione	98-79-3	74	-0.107481	-0.492454	0.277493	0.850427	1.6298	-114.881	118.141	0.997006	0.158035	-0.447634	0.763703	0.766974	-0.431576	-1.02473	0.161576	0.354944
Glycine	Glycine, Serine, Threonine	56-40-6	87	-0.190838	-0.510576	0.1289	0.691565	-53.2152	-150.232	43.802	0.96152	-0.586931	-1.09043	-0.0834306	0.187427	-0.801096	-1.29541	-0.306784	0.0127392
Serine	Glycine, Serine, Threonine	56-45-1	76	0.0201293	-0.351687	0.391945	0.987957	46.8621	-66.0443	159.768	0.997006	0.511316	-0.0747815	1.09741	0.31583	-1.13634	-1.7074	-0.565273	<0.001
Threonine	Glycine, Serine, Threonine	72-19-5	93	-0.0217106	-0.340416	0.296995	0.987957	-3.89186	-100.405	92.6214	0.997006	0.144514	-0.357817	0.646845	0.763877	-0.81948	-1.30329	-0.335672	0.00951503
Histidine	Histidine	71-00-1	83	0.48361	0.0692268	0.897993	0.393009	4.13798	-121.81	130.085	0.997006	0.673203	0.0196316	1.32678	0.291569	-0.756517	-1.3937	-0.119334	0.0745189
Lysine	Lysine	56-87-1	92	0.0414799	-0.343647	0.426607	0.970208	-90.8129	-207.408	25.7819	0.96152	-0.0804044	-0.687601	0.526792	0.887766	-0.909606	-1.49407	-0.325138	0.016384
Phenylalanine	Phenylalanine & Tyrosine	63-91-2	95	0.232479	-0.184799	0.649757	0.707376	32.6971	-93.7072	159.101	0.997006	0.68417	0.0278472	1.34049	0.289571	-1.09585	-1.73463	-0.457071	0.00887973
4-Hydroxyphenylacetic acid	Phenylalanine & Tyrosine	156-38-7	76	-0.155016	-0.321171	0.0111399	0.570622	-18.4833	-68.8195	31.8529	0.997006	-0.178655	-0.440957	0.0836473	0.477251	0.0763695	-0.177801	0.33054	0.737037
Tyrosine	Phenylalanine & Tyrosine	60-18-4	92	0.0119647	-0.31696	0.340889	0.987957	4.95861	-94.6507	104.568	0.997006	0.646539	0.129931	1.16315	0.139366	-1.08065	-1.58701	-0.5743	<0.001
Tryptophan	Tryptophan	73-22-3	96	0.398113	-0.0082919	0.804517	0.525001	-1.43888	-124.819	121.941	0.997006	0.580696	-0.0600144	1.22141	0.315155	-0.511451	-1.13401	0.111108	0.282295
1H-Indole-3-propanoic acid, methyl ester OR Indolebutyric acid	Tryptophan; Chemical	5548-09-4	78	0.0507669	-0.0317669	0.133301	0.691565	1.65717	-23.4892	26.8036	0.997006	-0.0059421	-0.136401	0.124517	0.954732	-0.0390595	-0.165091	0.0869725	0.735183
Ornithine	Urea Cycle; Arginine & Proline	70-26-8	92	-0.014227	-0.271769	0.243315	0.987957	-53.1309	-130.934	24.6726	0.96152	-0.282826	-0.687904	0.122251	0.46747	-0.54664	-0.939547	-0.153733	0.0339633
Proline	Urea Cycle; Arginine & Proline	147-85-3	100	-0.302662	-0.643739	0.0384153	0.570622	-27.0387	-130.41	76.3326	0.997006	0.0302048	-0.507976	0.568385	0.953912	-0.651039	-1.17774	-0.124334	0.059223
3-Methyl-2-oxopentanoic acid	Valine, Leucine, Isoleucine	1460-34-0	94	-0.0787492	-0.350923	0.193424	0.841078	78.7893	-3.33282	160.911	0.96152	0.742764	0.316705	1.16882	0.0813413	-0.405492	-0.825543	0.0145598	0.182203
4-Methyl-2-oxopentanoic acid	Valine, Leucine, Isoleucine	816-66-0	96	-0.101836	-0.42745	0.223778	0.841078	53.0859	-45.2436	151.415	0.96152	0.671057	0.159925	1.18219	0.139366	-0.314036	-0.813141	0.185068	0.440955
Isoleucine	Valine, Leucine, Isoleucine	73-32-5	99	0.0741454	-0.168165	0.316456	0.841078	48.8516	-24.422	122.125	0.96152	0.590747	0.210743	0.970751	0.0813413	-0.678319	-1.05279	-0.303846	0.00668157
Leucine	Valine, Leucine, Isoleucine	61-90-5	100	0.0933628	-0.162954	0.34968	0.807585	36.3189	-41.2231	113.861	0.96152	0.545375	0.142959	0.94779	0.139366	-0.731568	-1.12529	-0.33785	0.00628237
Valine	Valine, Leucine, Isoleucine	72-18-4	92	0.0750415	-0.24809	0.398173	0.884993	18.2551	-79.492	116.002	0.997006	0.340135	-0.168735	0.849005	0.477251	-0.639968	-1.13531	-0.144626	0.0508999
Carbohydrate-related
Lactic acid	Glycolysis, Gluconeogenesis, Pyruvate	50-21-5	99	-0.157708	-0.440178	0.124762	0.707376	28.5141	-57.1605	114.189	0.997006	0.17969	-0.266103	0.625482	0.660922	-0.0145048	-0.446365	0.417355	0.969152
Glyoxylic acid	Glyoxylate & Dicarboxylate	298-12-4	85	0.0032006	-0.412852	0.419253	0.987957	-34.2617	-159.945	91.4212	0.997006	-0.0755487	-0.730142	0.579044	0.901599	0.135854	-0.500196	0.771905	0.822453
Oxalic acid	Glyoxylate & Dicarboxylate	144-62-7	73	-0.690248	-1.65356	0.273058	0.691565	8.43524	-283.347	300.218	0.997006	-0.356607	-1.87499	1.16178	0.785679	0.0843744	-1.38194	1.55069	0.945382
Energy-related
Citric acid	Krebs Cycle	77-92-9	96	-0.415926	-0.905295	0.0734429	0.610357	94.4034	-54.0345	242.841	0.96152	0.19676	-0.576607	0.970127	0.766974	0.279252	-0.476355	1.03486	0.694524
Malic acid	Krebs Cycle	617-48-1	79	-0.501565	-0.845614	-0.157515	0.192875	-54.7134	-159.365	49.9384	0.96152	-0.245193	-0.791655	0.301269	0.631624	-0.194027	-0.724727	0.336672	0.694524
cis-Aconitic acid	Krebs Cycle	499-12-7	92	-0.743072	-1.33488	-0.151264	0.372935	70.6335	-109.064	250.331	0.997006	0.0209691	-0.916305	0.958243	0.972243	-0.148433	-1.0673	0.770438	0.843503
Itaconic acid	Krebs Cycle	97-65-4	74	-0.167494	-0.522866	0.187878	0.747565	71.244	-36.4265	178.915	0.96152	0.464365	-0.0966216	1.02535	0.348646	0.126908	-0.427499	0.681315	0.822453
1-Propene-1,2,3-tricarboxylic acid, trimethyl ester	Krebs Cycle; Chemical	20820-77-3	75	-0.125407	-0.538341	0.287527	0.841078	105.733	-19.1828	230.65	0.96152	0.428005	-0.222598	1.07861	0.479961	0.440993	-0.194657	1.07664	0.371544
Lipids
2-Methyloctadecanoic acid	Branched Chain Fatty Acid; Chemical	7217-83-6	64	-0.332331	-0.648314	-0.0163486	0.478618	-65.4627	-161.49	30.5652	0.96152	0.0485012	-0.451255	0.548258	0.924911	-0.730459	-1.21542	-0.245502	0.0214293
Hexadecanoic acid, 14-methyl-, methyl ester	Branched Chain Fatty Acid; Chemical	2490-49-5	82	0.0372585	-0.182261	0.256778	0.943277	-34.0046	-100.513	32.5037	0.96152	0.230119	-0.116034	0.576273	0.477251	-0.463453	-0.797443	-0.129463	0.0339633
Hexadecanoic acid, 15-methyl-, methyl ester	Branched Chain Fatty Acid; Chemical	6929-04-0	87	0.0355226	-0.153831	0.224877	0.918452	-34.4245	-91.7568	22.9078	0.96152	0.0895005	-0.208904	0.387906	0.760591	-0.36348	-0.649932	-0.0770272	0.0542026
Tetradecanoic acid, 12-methyl-, methyl ester, (S)-	Branched Chain Fatty Acid; Chemical	5129-66-8	78	0.0453272	-0.130762	0.221417	0.870317	-7.5926	-60.9678	45.7827	0.997006	0.218328	-0.0594442	0.496101	0.384178	-0.307101	-0.575261	-0.0389406	0.0876131
Palmidrol	Endocannabinoid	544-31-0	84	-0.0321826	-0.291171	0.226806	0.958139	-39.2098	-117.727	39.307	0.96152	-0.0213734	-0.43029	0.387543	0.953912	-0.193813	-0.589346	0.201721	0.585512
Adipic acid	Fatty Acid, Dicarboxylate	124-04-9	69	-0.275597	-0.587966	0.0367723	0.570622	-7.29962	-102.355	87.7559	0.997006	0.0018365	-0.492075	0.495748	0.994179	-0.453505	-0.953158	0.0461475	0.207132
3-Carboxy-4-methyl-5-propyl-2-furanpropionic acid, dimethyl ester	Fatty Acid, Dicarboxylate; Chemical	72719-10-9	87	0.088495	-0.0389112	0.215901	0.691565	-3.30679	-42.0018	35.3882	0.997006	-0.0826793	-0.283833	0.118474	0.660922	0.136908	-0.0569866	0.330803	0.364977
Decanoic acid (C10:0)	Medium Chain Fatty Acid	334-48-5	85	-0.0666583	-0.288494	0.155177	0.841078	-16.6022	-83.9438	50.7394	0.997006	0.0955875	-0.254606	0.445781	0.766974	-0.438667	-0.783282	-0.0940514	0.0542026
Dodecanoic acid (C12:0)	Medium Chain Fatty Acid	143-07-7	94	-0.0687111	-0.21577	0.0783479	0.747565	-16.952	-61.5226	27.6184	0.997006	-0.0184835	-0.250856	0.213889	0.946626	-0.35741	-0.585783	-0.129038	0.016342
9-Heptadecenoic acid (C17:1)	Monounsaturated Fatty acid	10136-52-4	90	-0.0455388	-0.347808	0.25673	0.956256	-9.56678	-101.234	82.1002	0.997006	0.468228	-0.0092135	0.94567	0.315155	-0.42768	-0.899771	0.0444103	0.207132
cis-Methyl 11-eicosenoate (C20:1)	Monounsaturated Fatty acid	2390-09-2	72	-0.183282	-0.490085	0.123521	0.691565	-9.43097	-102.678	83.816	0.997006	0.193178	-0.291587	0.677942	0.661426	-0.0404287	-0.515712	0.434855	0.915255
Myristoleic acid (C14:1)	Monounsaturated Fatty acid	544-64-9	70	-0.0131665	-0.258504	0.232171	0.987957	-0.858452	-75.3983	73.6814	0.997006	0.341253	-0.0480527	0.730558	0.31583	-0.375601	-0.760343	0.0091414	0.17766
Palmitelaidic acid (C16:1)	Monounsaturated Fatty acid	10030-73-6	99	-0.114755	-0.338107	0.108596	0.737138	-21.5786	-89.2874	46.1303	0.997006	0.224818	-0.128087	0.577723	0.488701	-0.331539	-0.682082	0.0190036	0.191828
trans-Vaccenic acid OR Oleic acid OR cis-Vaccenic acid (C18:1)	Monounsaturated Fatty acid	693-72-1	79	-0.566377	-1.07569	-0.0570675	0.393009	-73.0979	-228.056	81.8604	0.96152	0.610259	-0.195924	1.41644	0.392668	-1.18192	-1.9779	-0.385942	0.0233313
10-Nonadecenoic acid, methyl ester (C19:1)	Monounsaturated Fatty acid; Chemical	56599-83-8	66	-0.470747	-0.809765	-0.131729	0.219435	-190.332	-292.636	-88.0282	0.0369572	-0.850461	-1.38404	-0.316887	0.0813413	0.0446851	-0.473442	0.562812	0.915255
11,14,17-eicosatrienoic acid (C20:3)	N3 Polyunsaturated Fatty Acid	17046-59-2	-	-0.133012	-0.549621	0.283597	0.841078	-2.50163	-129.225	124.222	0.997006	0.424968	-0.234457	1.08439	0.484918	-0.388061	-1.03844	0.262314	0.476642
Docosahexaenoic acid (C22:6)	N3 Polyunsaturated Fatty Acid	6217-54-5	99	0.126035	-0.195406	0.447476	0.801784	4.72454	-92.9	102.349	0.997006	-0.168315	-0.675104	0.338475	0.711015	0.102177	-0.387343	0.591697	0.822453
Docosapentaenoic acid (C22:5)	N3 Polyunsaturated Fatty Acid	24880-45-3	94	0.244894	0.0247063	0.465081	0.393009	23.4562	-43.4575	90.37	0.997006	0.284446	-0.0634441	0.632337	0.348646	-0.219935	-0.559453	0.119583	0.420394
Eicosapentaenoic acid (C20:5)	N3 Polyunsaturated Fatty Acid	10417-94-4	-	0.0997741	-0.0665065	0.266055	0.691565	1.39871	-48.9826	51.7801	0.997006	-0.0701437	-0.332375	0.192088	0.766974	-0.119145	-0.372341	0.134052	0.611529
11,14-Eicosadienoic (C20:2)	N6 Polyunsaturated Fatty Acid	2091-39-6	93	-0.111448	-0.403919	0.181023	0.801784	-44.2936	-133.07	44.4825	0.96152	-0.0312332	-0.492991	0.430525	0.95121	-0.52097	-0.96843	-0.0735112	0.0816516
Adrenic acid (C22:4)	N6 Polyunsaturated Fatty Acid	28874-58-0	95	0.0614697	-0.239967	0.362906	0.896493	-36.2984	-127.746	55.1487	0.997006	0.423574	-0.0531371	0.900284	0.315155	-0.526574	-0.99215	-0.060997	0.0916962
Arachidonic acid (C20:4)	N6 Polyunsaturated Fatty Acid	506-32-1	-	0.147345	-0.323997	0.618687	0.841078	5.18399	-137.747	148.115	0.997006	0.403506	-0.338821	1.14583	0.573386	-0.396979	-1.11595	0.321997	0.518873
Bishomo-gamma-Linolenic acid (C20:3)	N6 Polyunsaturated Fatty Acid	1783-84-2	-	-0.227602	-0.522224	0.0670203	0.646855	-27.5549	-117.198	62.0879	0.997006	0.100231	-0.365246	0.565707	0.804821	-0.074023	-0.531451	0.383405	0.843503
gamma-Linolenic acid (C18:3)	N6 Polyunsaturated Fatty Acid	‎506-26-3	91	0.0390255	-0.241619	0.319669	0.956256	47.8233	-37.2008	132.847	0.96152	0.449251	0.00686	0.891641	0.29709	-0.167424	-0.601226	0.266379	0.694524
Linoleic acid (C18:2)	N6 Polyunsaturated Fatty Acid	60-33-3	-	-0.391258	-1.12061	0.338092	0.708958	148.541	-72.4136	369.495	0.96152	1.01764	-0.13062	2.16589	0.315155	-0.39391	-1.53043	0.74261	0.703102
Arachidic acid (C20:0)	Saturated Fatty Acid	506-30-9	78	-0.0513345	-0.454234	0.351565	0.958139	-58.4617	-180.709	63.786	0.96152	-0.0442182	-0.680334	0.591898	0.95121	-0.659827	-1.28043	-0.0392202	0.121593
Margaric acid (C17:0)	Saturated Fatty Acid	506-12-7	95	0.117228	-0.277585	0.51204	0.841078	24.1294	-95.5184	143.777	0.997006	0.526997	-0.0949594	1.14895	0.340891	-0.491692	-1.09772	0.114332	0.282295
Myristic acid (C14:0)	Saturated Fatty Acid	544-63-8	98	-0.0083498	-0.248807	0.232108	0.987957	1.48253	-71.5789	74.544	0.997006	0.341588	-0.0401484	0.723325	0.315155	-0.352456	-0.730428	0.0255159	0.19681
Pentadecanoic acid (C15:0)	Saturated Fatty Acid	1002-84-2	84	0.13355	-0.183736	0.450837	0.771879	-2.53585	-98.8631	93.7914	0.997006	0.49192	-0.0089594	0.9928	0.315155	-0.520459	-1.0086	-0.0323218	0.121593
Stearic acid (C18:0)	Saturated Fatty Acid	57-11-4	97	-0.0072496	-0.634109	0.61961	0.987957	48.2044	-142.155	238.563	0.997006	0.613121	-0.374626	1.60087	0.507511	-0.501599	-1.47772	0.474518	0.567037
Cholesterol	Sterol/Steroid	57-88-5	-	0.218394	-0.287394	0.724183	0.759946	59.7457	-93.5267	213.018	0.997006	0.276645	-0.521033	1.07432	0.707448	0.0851207	-0.689152	0.859394	0.888919
Xenobiotics
1-Aminocyclopentanecarboxylic acid, N-methoxycarbonyl-, octyl ester	Chemical	91717782*	80	0.19643	-0.0589639	0.451823	0.646855	44.415	-33.034	121.864	0.96152	0.221913	-0.180924	0.62475	0.573386	-0.0889525	-0.478913	0.301009	0.822453
1-Oxaspiro[2.5]octane, 5,5-dimethyl-4-(3-methyl-1,3-butadienyl)-	Chemical	5362888*	-	-0.227383	-0.525808	0.0710419	0.646855	-28.7809	-119.567	62.0049	0.997006	0.0562699	-0.415313	0.527853	0.901599	-0.0935461	-0.555729	0.368637	0.822453
2-Bromomethyl-benzoic acid OR p-Anisic acid, 2,6-dimethylnon-1-en-3-yn-5-yl ester	Chemical	7115-89-1	63	-0.322002	-1.01582	0.371812	0.747565	28.9595	-181.478	239.397	0.997006	-0.427764	-1.52222	0.666694	0.667356	0.470537	-0.584659	1.52573	0.64358
2-Hydroxyisobutyric acid	Chemical	594-61-6	67	-0.157029	-0.566329	0.252271	0.801784	77.6737	-46.0168	201.364	0.96152	0.217608	-0.427387	0.862603	0.70916	0.814184	0.192507	1.43586	0.0493991
3-tert-Butyl-2-oxo-1,3-oxazolidine	Chemical	40482-46-0	73	0.518357	0.0035761	1.03314	0.499231	-15.9846	-172.44	140.471	0.997006	-0.0502775	-0.864697	0.764142	0.953397	-0.346742	-1.14045	0.446967	0.64358
4,7,10-Hexadecatrienoic acid, methyl ester	Chemical	17364-31-7	73	0.005963	-0.223588	0.235514	0.987957	-23.8244	-93.49	45.8412	0.997006	0.192224	-0.17088	0.555329	0.589392	-0.205865	-0.55892	0.147191	0.490854
4-Hexadecen-6-yne, (E)-	Chemical	74744-51-7	62	-0.217849	-0.516717	0.0810199	0.691565	-25.6817	-116.602	65.2381	0.997006	0.104207	-0.36791	0.576324	0.802772	-0.0843192	-0.546906	0.378267	0.832422
5-Aminoimidazole-4-carboxylic acid, methyl ester	Chemical	4919-00-0	81	-0.178724	-0.611161	0.253713	0.777032	-45.5231	-176.644	85.598	0.997006	0.0290657	-0.652906	0.711037	0.954732	-1.12918	-1.78753	-0.470837	0.00887973
7,11-Hexadecadienal	Chemical	849947-71-3	69	0.112014	-0.368669	0.592697	0.884993	-1.22778	-146.996	144.54	0.997006	0.340027	-0.416976	1.09703	0.631624	-0.419698	-1.15218	0.312783	0.499763
7,7-Dimethyl-3,6,8,11-tetraoxa-7-silatridecane	Chemical	17980-57-3	60	-0.0959132	-0.565357	0.37353	0.896493	43.4899	-99.1028	186.083	0.997006	0.552104	-0.188852	1.29306	0.401963	-0.310628	-1.03835	0.417089	0.64358
Acetamide, 2-anilino-N,N-dimethyl- OR [1,3]Dithian-2-one	Chemical	14307-89-2	66	-0.112226	-0.350491	0.12604	0.747565	6.1129	-66.0436	78.2694	0.997006	0.184512	-0.191651	0.560675	0.624994	-0.0763389	-0.440488	0.28781	0.822453
D-Alanine, N-ethoxycarbonyl-, heptyl ester	Chemical	6422310*	83	0.0031422	-0.260627	0.266911	0.987957	47.0718	-32.6698	126.813	0.96152	0.18604	-0.230427	0.602508	0.631624	0.206805	-0.200291	0.613901	0.567037
Ethyl 2,5,8,11,14-pentaoxahexadecan-16-oate OR Butanedioic acid, methylene-, dimethyl ester	Chemical	88991574*	68	-0.0094232	-0.461873	0.443027	0.987957	43.1011	-93.9985	180.201	0.997006	0.491264	-0.222725	1.20525	0.474995	-0.137761	-0.838009	0.562488	0.822453
Ethyl 2,5,8,11-tetraoxatridecan-13-oate	Chemical	91719382*	73	-0.148035	-0.477431	0.18136	0.759946	-10.5702	-110.261	89.1202	0.997006	0.423509	-0.0949911	0.942009	0.348646	-0.750592	-1.25927	-0.241916	0.0235907
Glycine, N,N-bis(2-methoxy-2-oxoethyl)-, methyl ester	Chemical	22241-07-2	83	-0.04679	-0.104831	0.0112514	0.636323	-11.5059	-29.0991	6.08738	0.96152	0.0885123	-0.0029843	0.180009	0.315155	0.265386	0.177967	0.352805	<0.001
Glycine, N,N-dipropyl-, ethyl ester	Chemical	2644-22-6	64	-0.161882	-0.722677	0.398914	0.841078	1.13322	-168.884	171.15	0.997006	0.424199	-0.459496	1.30789	0.627176	-0.12556	-0.986498	0.735378	0.844047
Glycine, N-ethyl-N-(2-methoxyethoxycarbonyl)-, 2-methoxyethyl ester	Chemical	91723551*	82	-0.330298	-0.730178	0.0695818	0.618497	-14.6725	-135.918	106.573	0.997006	-0.107732	-0.738569	0.523104	0.859442	-0.384641	-1.00039	0.231107	0.441024
Hydrazine, (2-methylpropyl)-	Chemical	42504-87-0	74	-0.398235	-2.29027	1.4938	0.896493	268.236	-304.488	840.959	0.96152	1.67612	-1.30352	4.65575	0.573386	-0.758584	-3.74778	2.23061	0.804713
l-Alanine, N-methoxycarbonyl-, ethyl ester OR l-Alanine, N-methoxycarbonyl-, isobutyl ester	Chemical	88406-40-0	78	-0.157634	-0.34892	0.0336525	0.618497	8.23728	-49.7208	66.1954	0.997006	0.146704	-0.155186	0.448595	0.624994	-0.0889387	-0.38325	0.205373	0.737037
l-Leucine, N-methoxycarbonyl-, ethyl ester OR l-Leucine, N-methoxycarbonyl-, 2,2,2-trifluoroethyl ester	Chemical	88406-43-3	90	-0.0273117	-0.220505	0.165882	0.956256	21.0824	-37.3076	79.4723	0.997006	0.39577	0.0925517	0.698987	0.139366	-0.411137	-0.7074	-0.114874	0.0339633
l-Norvaline, N-(2-methoxyethoxycarbonyl)-, propyl ester	Chemical	-	72	0.140317	-0.139258	0.419892	0.747565	55.7869	-28.7598	140.334	0.96152	0.205134	-0.235224	0.645493	0.627949	0.147412	-0.28134	0.576163	0.703102
l-Valine, N-methoxycarbonyl-, pentyl ester	Chemical	6422807*	86	-0.0303208	-0.242823	0.182182	0.956256	17.9196	-46.3077	82.1469	0.997006	0.3019	-0.0323294	0.636129	0.315155	-0.247531	-0.572418	0.0773557	0.329337
Methyl L-(+)-.beta.-hydroxyisobutyrate	Chemical	80657-57-4	89	-0.154857	-0.393352	0.0836391	0.691565	49.4329	-22.6623	121.528	0.96152	0.473229	0.0977037	0.848755	0.139366	-0.0624742	-0.431525	0.306576	0.843503
N-(2-Methoxyethyl)carbamic acid methyl ester	Chemical	16339-52-9	63	-0.335719	-0.878291	0.206854	0.691565	31.0536	-133.508	195.615	0.997006	0.174665	-0.688667	1.038	0.819912	-0.325259	-1.17243	0.521916	0.694524
Palmitoyl chloride	Chemical	112-67-4	63	-0.248739	-0.468637	-0.0288401	0.393009	-30.9532	-97.7324	35.8261	0.96152	0.0546041	-0.293538	0.402747	0.872765	-0.247616	-0.585218	0.0899857	0.353969
Pyrazole, 3-nitro-	Chemical	26621-44-3	76	-0.811367	-1.24449	-0.37825	0.0335268	-60.8481	-192.87	71.174	0.96152	-0.979114	-1.66372	-0.294507	0.136937	0.377069	-0.292908	1.04705	0.50887
(E)-Tetradec-2-enal	Food Component/Plant	64461-99-0	75	-0.364666	-1.1968	0.467463	0.759946	120.563	-132.308	373.433	0.96152	0.999151	-0.312902	2.3112	0.392668	-0.444142	-1.7473	0.85902	0.703102
Decane	Food Component/Plant	124-18-5	-	-0.176957	-0.660378	0.306464	0.807585	69.3481	-77.1482	215.844	0.96152	0.181978	-0.580719	0.944675	0.785679	0.279204	-0.456337	1.01475	0.694524
Dodecane	Food Component/Plant	112-40-3	86	-0.124724	-0.613266	0.363819	0.870317	95.0982	-52.7609	242.957	0.96152	0.263077	-0.507257	1.03341	0.70916	0.375489	-0.367629	1.11861	0.567037
Para-Toluic acid	Food Component/Plant	99-94-5	68	-0.0651394	-0.356052	0.225773	0.884993	-6.05777	-94.3743	82.2588	0.997006	0.580639	0.122413	1.03887	0.139366	0.324341	-0.118106	0.766788	0.353969
Phenethyl acetate	Food Component/Plant	103-45-7	65	0.107829	-0.0093695	0.225027	0.570622	25.8809	-9.71038	61.4722	0.96152	0.0870954	-0.0979398	0.272131	0.627417	0.065112	-0.114451	0.244675	0.694524
Tridecane	Food Component/Plant	629-50-5	72	-0.129962	-0.639819	0.379894	0.870317	150.899	-3.34865	305.146	0.96152	0.221767	-0.355699	0.799234	0.671828	0.271309	-0.506285	1.0489	0.703102
Caffeine	Xanthine	58-08-2	93	-0.0569417	-0.128904	0.01502	0.646855	-15.781	-37.5963	6.03424	0.96152	0.129971	-0.237375	0.497317	0.707448	-0.0895922	-0.200011	0.0208263	0.282295
Unknown compounds
(-)-Neoclovene-(I), dihydro-	-	-	54	-0.397614	-1.12775	0.332523	0.708958	144.198	-77.0428	365.439	0.96152	1.02569	-0.124009	2.1754	0.315155	-0.354231	-1.49105	0.782591	0.735183
045(100) 59(89.0) 74(67.8)	-	-	93	-0.227057	-0.631279	0.177164	0.707376	11.6455	-110.577	133.868	0.997006	0.302714	-0.333999	0.939428	0.627176	0.768359	0.155115	1.3816	0.055653
045(100) 59(93.0) 160(76.1)	-	-	79	-0.0410412	-0.744883	0.6628	0.987957	4.39374	-209.284	218.071	0.997006	1.05226	-0.0570934	2.16161	0.315155	0.772175	-0.313127	1.85748	0.364977
088(100) 115(48.9) 59(30.2) OR DL-3-Aminoisobutyric acid	-	-	82	-0.0019992	-0.24719	0.243191	0.987957	27.131	-47.1588	101.421	0.997006	0.146142	-0.240419	0.532703	0.674861	-0.0180709	-0.390922	0.35478	0.952674
1,2,3,4-Tetrahydrobenzimidazo[2,1-b]quinazolin-12-ol	-	-	41	-0.0893416	-0.335306	0.156623	0.807585	9.31326	-65.1833	83.8098	0.997006	0.163524	-0.22479	0.551839	0.652064	-0.0962991	-0.472786	0.280187	0.804713
1,2-Benzenediol, o-(4-methoxybezoyl)-o'-(5-chlorovaleryl)- OR Thieno[2,3-b]pyridine-2-carboxamide, 3-amino-4,5,6-trimethyl-N-(2,4,6-trimethylphenyl)-	-	-	52	-0.149812	-0.379786	0.0801613	0.691565	-0.112982	-69.8802	69.6543	0.997465	0.0697774	-0.293768	0.433323	0.830439	-0.0656312	-0.419196	0.287933	0.832422
1H-1,3-Benzimidazol-4-amine, 5-methyl-	-	-	38	-0.170823	-0.427732	0.0860859	0.691565	-10.2219	-88.1599	67.7162	0.997006	0.14088	-0.265071	0.546831	0.707448	-0.0109017	-0.404104	0.382301	0.971109
1H-Indole-3-propanoic acid	-	-	56	-0.1089	-0.295958	0.078158	0.693314	-2.98754	-59.7399	53.7648	0.997006	-0.154481	-0.449571	0.14061	0.591346	0.109739	-0.176429	0.395907	0.694524
1-Oxaspiro[2.5]octane, 5,5-dimethyl-4-(3-methyl-1,3-butadienyl)-	-	-	56	-0.020801	-0.46993	0.428328	0.987957	-39.9406	-176.129	96.2473	0.997006	0.108047	-0.599009	0.815103	0.872765	-0.467918	-1.1506	0.214767	0.374556
2-Ethyl-2-phenylaziridine (split peak 2)	-	-	43	0.100341	-5.00853	5.20921	0.987957	-1384.09	-2931.15	162.971	0.96152	-7.21495	-15.2578	0.82786	0.315155	-6.41578	-14.2686	1.43707	0.282295
2H-naphth[2,1-e]-1,3-oxazine-2,4(3H)-dione OR 1-Pentanamine, 4-methyl-N-(4-methylpentyl)-	-	-	51	-0.0661972	-0.515768	0.383374	0.956256	98.841	-37.5173	235.199	0.96152	0.106603	-0.604166	0.817372	0.872765	0.260393	-0.434426	0.955212	0.694524
2-Oxo-2,3-dihydro-1H-imidazole-4-carbonitrile OR 2,6-Pyridinediamine	-	-	41	-0.508246	-1.36407	0.347579	0.691565	-8.72646	-268.032	250.579	0.997006	-0.342856	-1.6923	1.00659	0.766974	0.437662	-0.870038	1.74536	0.706513
3,4-methylenedioxyphenylpropan-2-ol, formyl	-	-	47	0.441955	-1.05743	1.94134	0.841078	243.384	-210.739	697.506	0.96152	2.16283	-0.207446	4.5331	0.315155	-0.559843	-2.88944	1.76975	0.821108
3-Oxabicyclo[3.3.0]octan-2-one, 7,7-bis(methoxy)- OR Pyridine, 4-phenyl-	-	-	40	-0.206985	-1.05041	0.636438	0.87963	32.4787	-223.018	287.975	0.997006	0.379464	-0.950889	1.70982	0.763877	-0.0049194	-1.2867	1.27686	0.995647
4-Pyrimidinamine, 6-methyl-	-	-	36	-0.152499	-0.410488	0.105491	0.691565	18.2482	-59.9358	96.4322	0.997006	0.2211	-0.185947	0.628148	0.573386	-0.0776143	-0.472417	0.317189	0.822453
5-Cyano-4-methoxyamino-7-phenyl-hept-6-enoic acid, methyl ester	-	-	48	0.146723	-0.189781	0.483227	0.759946	20.7988	-81.1758	122.773	0.997006	0.441359	-0.0885609	0.971278	0.348646	-0.81096	-1.32466	-0.297262	0.0158286
5-Octadecenoic acid, methyl ester	-	-	58	-0.52446	-1.12173	0.0728058	0.570622	-1.97421	-183.658	179.71	0.997006	0.987027	0.0444107	1.92964	0.289571	-1.30967	-2.24021	-0.379131	0.0339633
7-Benzofuranamine, 2-methyl-	-	-	49	0.0106339	-0.308794	0.330062	0.987957	-1.60731	-98.3339	95.1193	0.997006	0.14646	-0.357038	0.649957	0.763877	-0.80476	-1.28973	-0.31979	0.0111995
9-Octadecen-12-ynoic acid, methyl ester	-	-	40	-0.347348	-1.25445	0.559754	0.801784	-121.018	-395.189	153.153	0.996169	-0.202474	-1.63191	1.22696	0.879539	-1.04144	-2.40722	0.324334	0.329337
Androst-4-en-11-ol-3,17-dione, 9-thiocyanato-	-	-	41	0.452168	-0.22024	1.12458	0.691565	290.991	87.7284	494.253	0.226304	0.531905	-0.529094	1.5929	0.614196	0.711219	-0.316378	1.73882	0.371544
Benzene, hexyl-	-	-	59	0.265468	-0.154856	0.685791	0.691565	28.2788	-99.038	155.596	0.997006	0.840169	0.179906	1.50043	0.139366	-1.14583	-1.79035	-0.50131	0.00714086
Butanoic acid, 4-nitro-	-	-	58	-0.729454	-3.2047	1.74579	0.841078	562.193	-186.732	1311.12	0.96152	2.16193	-1.73761	6.06146	0.573386	0.0107902	-3.86972	3.8913	0.995647
Cyclobutene, 2-propenylidene-	-	-	33	-0.0204207	-0.185279	0.144437	0.958139	-9.70888	-59.5673	40.1495	0.997006	-0.0092477	-0.269118	0.250623	0.958645	0.0398775	-0.213076	0.292831	0.843503
Ethyl 6-methyl-3-oxopentadecanoate	-	-	56	0.13736	-0.152818	0.427537	0.747565	-49.0802	-136.959	38.7985	0.96152	0.200343	-0.257542	0.658228	0.63851	-0.404537	-0.848205	0.0391306	0.207132
Ethyl 8-amino-6-methoxycinchoninate	-	-	40	-0.134123	-0.329056	0.0608102	0.691565	-32.7582	-91.7604	26.2441	0.96152	-0.235266	-0.54278	0.0722492	0.392668	-0.0662818	-0.363678	0.231114	0.822453
Glutaric acid, 3-oxobut-2-yl propyl ester	-	-	36	-0.0964131	-0.522016	0.32919	0.884993	106.904	-21.9578	235.766	0.96152	0.448476	-0.222595	1.11955	0.477251	0.338616	-0.317995	0.995228	0.567037
Glycine, N-(methoxyoxoacetyl)-, methyl ester	-	-	57	-0.114178	-0.345708	0.117352	0.747565	2.54106	-67.6805	72.7626	0.997006	0.334343	-0.0305517	0.699237	0.315155	0.0524949	-0.300837	0.405826	0.844047
Guanidine, N,N,N',N'-tetramethyl-	-	-	59	-0.121419	-0.400384	0.157546	0.759946	13.5197	-71.0499	98.0893	0.997006	0.186809	-0.253234	0.626851	0.652064	-0.0658039	-0.49152	0.359913	0.843503
Heptadecanoic acid	-	-	56	-0.494095	-1.29351	0.305321	0.691565	93.1455	-150.064	336.354	0.997006	0.724333	-0.536895	1.98556	0.571121	-0.551314	-1.80332	0.700692	0.64358
Imidazo[4,5-e][1,4]diazepin-8(1H)-one, 4,5,6,7-tetrahydro-4,7-dimethyl-5-thioxo-	-	-	44	0.222016	-0.132004	0.576036	0.691565	-33.0012	-140.441	74.4392	0.997006	0.226199	-0.332567	0.784964	0.660922	-0.736614	-1.27495	-0.198277	0.0366197
l-Alanyl-l-proline, N-methoxycarbonyl-, methyl ester	-	-	42	0.0087693	-0.142602	0.160141	0.987957	-8.45431	-54.3757	37.4671	0.997006	-0.106265	-0.344609	0.132079	0.631624	0.164308	-0.0674451	0.396061	0.364977
Lycopodane, 4,5-didehydro-15-methyl-, (15R)-	-	-	48	-0.503615	-0.818509	-0.188721	0.117324	-154.173	-249.456	-58.8896	0.103569	-0.619756	-1.11666	-0.122855	0.139366	0.60262	0.12268	1.08256	0.055653
Methylenedioxyamphetamine acetate	-	-	57	0.0332516	-0.333484	0.399987	0.987957	-8.09185	-119.028	102.844	0.997006	0.221767	-0.355699	0.799234	0.671828	-0.909378	-1.46641	-0.352341	0.0125451
o-Tolunitrile, .alpha.-cyano-	-	-	54	-0.10914	-0.341745	0.123466	0.747565	7.69568	-62.808	78.1994	0.997006	0.129971	-0.237375	0.497317	0.707448	-0.075671	-0.432399	0.281057	0.822453
Pyrazole, 5-methyl-3-(5-nitro-2-furyl)-	-	-	31	0.0874387	-0.702175	0.877052	0.970208	-68.0628	-307.216	171.09	0.997006	-0.643878	-1.88893	0.601177	0.594203	0.517867	-0.698085	1.73382	0.64358
Pyromellitic dianhydride	-	-	50	-0.32388	-0.641285	-0.0064746	0.499231	-88.6613	-184.825	7.50228	0.96152	-0.591753	-1.09156	-0.0919497	0.181923	0.05539	-0.431771	0.542551	0.888919
Quinazoline, 4-(1-methylethyl)-, 1-oxide	-	-	55	0.210507	-0.130655	0.551668	0.691565	5.81924	-97.5119	109.15	0.997006	0.309336	-0.22848	0.847152	0.571121	-0.498469	-1.02684	0.0299044	0.191828
β values are linear regression coefficients per SD increase in metabolite levels, adjusted for infant sex and maternal age, parity, education, ethnicity, pre-pregnancy BMI, weight gain until 26-28 weeks of gestation, height, physical activity, diet quality, plasma cotinine, and gestational diabetes. CAS, chemical abstracts service; SAM, s-adenosyl methionine.
*PubChem CID

## Sheet: Table S3
				Birth weight (g)										Birth length (cm)
					Chinese			Malay			Indian				Chinese			Malay			Indian
Metabolites	Metabolic sub-pathway	CAS number	Match (%)	q-interaction	β	p-value	q-value	β	p-value	q-value	β	p-value	q-value	q-interaction	β	p-value	q-value	β	p-value	q-value	β	p-value	q-value
Amino acid-related
Alanine	Alanine & Aspartate	56-41-7	95	0.24161	-186.256	0.0596092	0.515838	228.956	0.0836405	0.479312	146.531	0.514493	0.808412	0.809588	-0.188752	0.716154	0.916325	0.670541	0.311463	0.733199	0.933199	0.435378	0.620645
Asparagine	Alanine & Aspartate	70-47-3	81	0.558557	-32.3005	0.692599	0.859727	-37.4642	0.753479	0.926295	128.762	0.358791	0.661001	0.292961	-0.218397	0.609338	0.916325	-0.269367	0.650927	0.872242	1.49315	0.044372	0.165162
Creatinine	Creatine	60-27-5	93	0.170706	-52.0247	0.169744	0.614749	123.277	0.0249855	0.378368	60.2192	0.542667	0.826335	0.68566	0.037858	0.848919	0.950677	0.523605	0.0564303	0.589183	0.139045	0.792382	0.884826
2-Hydroxybutyric acid	Cysteine, Methionine, SAM, Taurine	600-15-7	99	0.558557	58.9938	0.273932	0.716032	56.6884	0.421149	0.782356	165.183	0.0817851	0.498146	0.754473	0.52234	0.0644932	0.617747	0.336931	0.33762	0.737333	0.879592	0.081789	0.208824
Methionine	Cysteine, Methionine, SAM, Taurine	63-68-3	97	0.24161	-5.31836	0.931695	0.941218	-20.7102	0.819032	0.958951	216.524	0.0369748	0.330308	0.255357	0.245528	0.446967	0.883623	0.0464558	0.918206	0.968816	1.38491	0.0122203	0.081876
Glutamic acid	Glutamate	56-86-0	99	0.257937	-44.1917	0.29248	0.721614	150.055	0.0153746	0.378368	47.655	0.654128	0.885385	0.720594	0.19384	0.377941	0.883623	0.746399	0.0156441	0.524077	0.117879	0.835579	0.910306
Glutamine	Glutamate	56-85-9	81	0.987343	-123.734	0.0476787	0.515838	-94.4874	0.313774	0.754656	-63.642	0.599375	0.849112	0.80074	-0.334563	0.30589	0.872112	-0.550667	0.240633	0.733199	0.486168	0.450599	0.628961
Pyroglutamic acid	Glutathione	98-79-3	74	0.826868	59.0003	0.556889	0.802093	182.936	0.199898	0.711477	125.458	0.554235	0.834466	0.917549	0.282858	0.590027	0.916325	0.753596	0.290468	0.733199	-0.471952	0.675906	0.815959
Glycine	Glycine, Serine, Threonine	56-40-6	87	0.900684	-100.893	0.162253	0.60394	-9.02491	0.922908	0.9854	-10.9961	0.920211	0.970931	0.917549	-0.709229	0.0597032	0.617747	-0.438082	0.34527	0.737333	-0.516368	0.376152	0.549108
Serine	Glycine, Serine, Threonine	56-45-1	76	0.499707	-3.36138	0.778635	0.910432	-30.3555	0.0786456	0.479312	6.73434	0.781637	0.969013	0.820717	0.112386	0.0718831	0.617747	0.122882	0.153582	0.733199	0.0181915	0.888161	0.944552
Threonine	Glycine, Serine, Threonine	72-19-5	93	0.583162	-16.6515	0.894807	0.941218	163.398	0.338308	0.754656	217.624	0.360098	0.661001	0.788667	-0.191455	0.77187	0.916325	0.864728	0.310288	0.733199	-0.0544009	0.965819	0.987156
Histidine	Histidine	71-00-1	83	0.960818	-20.8115	0.79603	0.910432	24.9608	0.852078	0.965614	123.096	0.52869	0.814303	0.788667	0.499502	0.235147	0.863708	0.357188	0.592771	0.845014	2.159	0.0363663	0.152284
Lysine	Lysine	56-87-1	92	0.708688	-162.28	0.040893	0.515838	-1.69584	0.988058	0.990007	38.4651	0.816927	0.969013	0.569483	-0.683153	0.0994213	0.636005	0.57802	0.306685	0.733199	1.07916	0.220194	0.409805
Phenylalanine	Phenylalanine & Tyrosine	63-91-2	95	0.426321	-10.9492	0.900432	0.941218	235.491	0.0493645	0.477025	242.226	0.134354	0.529512	0.788667	0.169565	0.710924	0.916325	0.935953	0.117618	0.733199	0.40943	0.635074	0.787962
4-Hydroxyphenylacetic acid	Phenylalanine & Tyrosine	156-38-7	76	0.298669	-35.7053	0.351455	0.734604	125.558	0.0271295	0.378368	76.2919	0.405496	0.705668	0.788667	0.284744	0.155213	0.655966	0.641422	0.023638	0.589183	0.516814	0.290458	0.492676
Tyrosine	Phenylalanine & Tyrosine	60-18-4	92	0.41619	-108.435	0.116541	0.600635	98.8832	0.297337	0.754656	179.17	0.180053	0.545205	0.569483	0.149522	0.678792	0.916325	0.843522	0.0740433	0.623527	1.69975	0.0160886	0.0909113
Tryptophan	Tryptophan	73-22-3	96	0.471447	-52.8468	0.540793	0.802093	147.139	0.186776	0.711477	-136.509	0.431261	0.731506	0.990054	0.437039	0.332383	0.883623	0.578472	0.298676	0.733199	1.14136	0.216466	0.408542
1H-Indole-3-propanoic acid, methyl ester OR Indolebutyric acid	Tryptophan; Chemical	5548-09-4	78	0.514263	9.95309	0.501067	0.802093	-47.0517	0.173538	0.711477	-20.3931	0.650381	0.885385	0.754473	0.0272083	0.724518	0.916325	-0.185138	0.283457	0.733199	-0.150486	0.530702	0.697197
Ornithine	Urea Cycle; Arginine & Proline	70-26-8	92	0.466332	-101.334	0.0426106	0.515838	34.0602	0.693245	0.919617	60.2877	0.59959	0.849112	0.580603	-0.514241	0.0493501	0.601174	0.122938	0.775196	0.924018	0.275751	0.652455	0.802101
Proline	Urea Cycle; Arginine & Proline	147-85-3	100	0.466332	-121.038	0.111296	0.596547	64.1188	0.693245	0.801411	-17.2441	0.894033	0.970931	0.754473	-0.298702	0.453148	0.883623	0.33813	0.481301	0.806179	0.123964	0.857536	0.926692
3-Methyl-2-oxopentanoic acid	Valine, Leucine, Isoleucine	1460-34-0	94	0.659001	42.3476	0.464505	0.785442	77.1099	0.693245	0.754656	152.294	0.183091	0.545205	0.580603	0.773626	0.0105032	0.580437	0.312025	0.410323	0.779178	1.44062	0.0176082	0.0909113
4-Methyl-2-oxopentanoic acid	Valine, Leucine, Isoleucine	816-66-0	96	0.53413	-6.45861	0.926261	0.941218	52.1891	0.693245	0.837203	173.94	0.19083	0.555896	0.555886	0.52256	0.152625	0.655966	0.326488	0.478046	0.806179	1.74277	0.0133349	0.0850894
Isoleucine	Valine, Leucine, Isoleucine	73-32-5	99	0.505765	-6.49769	0.901464	0.941218	65.0807	0.693245	0.754656	139.342	0.139931	0.535735	0.658523	0.56037	0.0408884	0.601174	0.279651	0.412853	0.779178	1.07287	0.0323753	0.139945
Leucine	Valine, Leucine, Isoleucine	61-90-5	100	0.524735	-34.2869	0.541046	0.802093	79.0537	0.693245	0.754656	114.019	0.242719	0.592589	0.745757	0.415248	0.156648	0.655966	0.34619	0.339745	0.737333	1.05901	0.0407973	0.160789
Valine	Valine, Leucine, Isoleucine	72-18-4	92	0.621953	-58.642	0.406714	0.767602	78.8289	0.693245	0.782356	76.976	0.518832	0.808412	0.897983	0.248906	0.501408	0.907954	0.25623	0.586974	0.845014	0.659188	0.299909	0.496525
Carbohydrate-related
Lactic acid	Glycolysis, Gluconeogenesis, Pyruvate	50-21-5	99	0.243736	-31.556	0.574634	0.802093	46.4435	0.587292	0.837203	285.336	0.0245751	0.310933	0.569483	0.0414262	0.887994	0.955551	0.256378	0.547427	0.845014	1.05263	0.120585	0.278593
Glyoxylic acid	Glyoxylate & Dicarboxylate	298-12-4	85	0.0949977	-21.5811	0.797584	0.910432	-327.423	0.0110505	0.370192	364.207	0.0324855	0.310933	0.28729	-0.375092	0.395687	0.883623	-0.661574	0.307241	0.733199	1.7222	0.0585301	0.184926
Oxalic acid	Glyoxylate & Dicarboxylate	144-62-7	73	0.473533	-80.2092	0.69933	0.859727	-255.478	0.382743	0.782356	450.7	0.179224	0.545205	0.197582	-0.873636	0.422239	0.883623	-3.60748	0.0129549	0.524077	3.44575	0.0534426	0.183623
Energy-related
Citric acid	Krebs Cycle	77-92-9	96	0.466332	-38.1286	0.808518	0.910432	324.251	0.131072	0.622499	-139.222	0.566609	0.843617	0.642998	1.09543	0.183852	0.724592	2.27027	0.0333163	0.589183	-0.0019775	0.998776	0.998776
Malic acid	Krebs Cycle	617-48-1	79	0.243736	-58.1354	0.417908	0.777773	132.053	0.201762	0.711477	-241.6	0.0804072	0.498146	0.426049	-0.285408	0.450236	0.883623	0.64018	0.214226	0.733199	-1.00594	0.172956	0.366249
cis-Aconitic acid	Krebs Cycle	499-12-7	92	0.505765	-96.2139	0.569629	0.802093	43.7236	0.871935	0.965614	352.546	0.296666	0.631005	0.588693	-0.231979	0.793803	0.924953	0.379411	0.779523	0.924018	2.451	0.172371	0.366249
Itaconic acid	Krebs Cycle	97-65-4	74	0.257937	62.3163	0.394607	0.767602	290.691	0.0057358	0.268585	-171.167	0.259264	0.592589	0.580603	0.562126	0.142156	0.655966	1.29407	0.0141666	0.524077	-0.538183	0.505978	0.684859
1-Propene-1,2,3-tricarboxylic acid, trimethyl ester	Krebs Cycle; Chemical	20820-77-3	75	0.466332	-8.46348	0.901333	0.941218	-131.138	0.1773	0.711477	132.633	0.259269	0.592589	0.382212	0.292878	0.412507	0.883623	-0.366059	0.452794	0.806179	1.67199	0.0069639	0.0583227
Lipids
2-Methyloctadecanoic acid	Branched Chain Fatty Acid; Chemical	7217-83-6	64	0.505765	-128.521	0.0425704	0.515838	-16.2974	0.869224	0.965614	120.53	0.39038	0.688861	0.569483	-0.0659261	0.842662	0.950677	-0.336839	0.494777	0.817551	1.08086	0.145728	0.325459
Hexadecanoic acid, 14-methyl-, methyl ester	Branched Chain Fatty Acid; Chemical	2490-49-5	82	<0.001	-265.395	0.126604	0.60394	73.833	0.763499	0.930081	1280.75	6.6e-05	<0.001	0.0243877	-0.651307	0.473606	0.903707	0.50075	0.68223	0.905137	6.59088	0.0001222	0.0163748
Hexadecanoic acid, 15-methyl-, methyl ester	Branched Chain Fatty Acid; Chemical	6929-04-0	87	<0.001	-249.95	0.130106	0.60394	5.91712	0.97994	0.990007	1303.82	3.79e-05	<0.001	0.0243877	-0.490594	0.570101	0.916325	-0.0959362	0.934827	0.978647	5.93384	0.0004898	0.0176934
Tetradecanoic acid, 12-methyl-, methyl ester, (S)-	Branched Chain Fatty Acid; Chemical	5129-66-8	78	0.283726	-100.241	0.146911	0.60394	140.56	0.13472	0.622499	173.208	0.16701	0.545205	0.309384	-0.0703562	0.845918	0.950677	0.646852	0.168806	0.733199	1.73851	0.0087935	0.0664558
Palmidrol	Endocannabinoid	544-31-0	84	0.243736	-103.676	0.0488214	0.515838	-39.5046	0.631851	0.855233	174.795	0.0961479	0.515353	0.376797	-0.284508	0.302625	0.872112	-0.222047	0.589473	0.845014	0.96037	0.0861946	0.210001
Adipic acid	Fatty Acid, Dicarboxylate	124-04-9	69	0.285663	-75.3675	0.277811	0.716032	-57.3076	0.564123	0.837203	158.673	0.117407	0.521629	0.309384	-0.283409	0.435378	0.883623	-0.447494	0.368667	0.737333	0.995941	0.0642736	0.184926
3-Carboxy-4-methyl-5-propyl-2-furanpropionic acid, dimethyl ester	Fatty Acid, Dicarboxylate; Chemical	72719-10-9	87	0.802888	-54.2054	0.546174	0.802093	157.263	0.172875	0.711477	-17.4852	0.918423	0.970931	0.945405	0.433713	0.355607	0.883623	0.694647	0.227702	0.733199	0.831302	0.359783	0.549108
Decanoic acid (C10:0)	Medium Chain Fatty Acid	334-48-5	85	0.427169	-85.8116	0.0798203	0.516995	60.3739	0.328619	0.754656	21.0008	0.807016	0.969013	0.877373	-0.0902742	0.725314	0.916325	0.0772793	0.802098	0.926561	0.451099	0.323958	0.51679
Dodecanoic acid (C12:0)	Medium Chain Fatty Acid	143-07-7	94	0.267431	-74.8366	0.0208536	0.515838	23.7254	0.58404	0.837203	51.7181	0.319421	0.638842	0.360258	-0.265889	0.118658	0.636005	-0.0368359	0.864796	0.942799	0.493621	0.0739097	0.194194
9-Heptadecenoic acid (C17:1)	Monounsaturated Fatty acid	10136-52-4	90	0.468357	-79.159	0.0420534	0.515838	-43.5154	0.484594	0.782356	90.6952	0.203336	0.556061	0.17005	-0.187251	0.359789	0.883623	-0.289222	0.350991	0.737333	1.18835	0.0014564	0.0325263
cis-Methyl 11-eicosenoate (C20:1)	Monounsaturated Fatty acid	2390-09-2	72	0.615401	-33.9994	0.599463	0.819674	-28.3686	0.744882	0.926295	153.852	0.275695	0.595858	0.80074	0.289766	0.393551	0.883623	-0.142706	0.742308	0.921011	0.805858	0.283627	0.487258
Myristoleic acid (C14:1)	Monounsaturated Fatty acid	544-64-9	70	0.195355	-115.951	0.162002	0.60394	140.174	0.19025	0.711477	293.649	0.0322397	0.310933	0.309384	-0.0129534	0.976075	0.983414	0.202496	0.70562	0.909164	1.97433	0.0062959	0.0583227
Palmitelaidic acid (C16:1)	Monounsaturated Fatty acid	10030-73-6	99	0.463868	-112.325	0.73271	0.876635	758.106	0.0616139	0.479312	334.237	0.585088	0.849112	0.788667	1.72994	0.317951	0.883623	1.09065	0.590516	0.845014	4.39096	0.177658	0.366249
trans-Vaccenic acid OR Oleic acid OR cis-Vaccenic acid (C18:1)	Monounsaturated Fatty acid	693-72-1	79	0.257937	-224.023	0.0353151	0.515838	-38.5523	0.806586	0.958951	291.385	0.134141	0.529512	0.28729	-0.206132	0.712471	0.916325	0.874025	0.266465	0.733199	2.61522	0.0111979	0.0789747
10-Nonadecenoic acid, methyl ester (C19:1)	Monounsaturated Fatty acid; Chemical	56599-83-8	66	0.468357	-149.032	0.0254865	0.515838	-336.757	0.0024931	0.268585	-110.592	0.449129	0.752291	0.897983	-0.695584	0.0469091	0.601174	-0.999282	0.0754559	0.623527	-1.03769	0.180651	0.366776
11,14,17-eicosatrienoic acid (C20:3)	N3 Polyunsaturated Fatty Acid	17046-59-2	-	0.283726	-110.804	0.207984	0.677536	6.4134	0.957248	0.990007	381.847	0.0255328	0.310933	0.68566	0.226617	0.625796	0.916325	0.0372515	0.950277	0.979976	1.71569	0.0604102	0.184926
Docosahexaenoic acid (C22:6)	N3 Polyunsaturated Fatty Acid	6217-54-5	99	0.505765	-32.8685	0.640822	0.839983	-88.6941	0.430319	0.782356	121.642	0.250068	0.592589	0.448924	-0.31061	0.400076	0.883623	-1.00489	0.0728956	0.623527	0.511879	0.36417	0.549108
Docosapentaenoic acid (C22:5)	N3 Polyunsaturated Fatty Acid	24880-45-3	94	0.441659	8.9867	0.835941	0.925753	-62.2574	0.428088	0.782356	139.935	0.12763	0.529512	0.207571	0.235881	0.299157	0.872112	-0.575739	0.141073	0.733199	1.17137	0.0162865	0.0909113
Eicosapentaenoic acid (C20:5)	N3 Polyunsaturated Fatty Acid	10417-94-4	-	0.874848	-25.5618	0.468837	0.785442	0.646728	0.990007	0.990007	53.4472	0.415287	0.713442	0.664039	-0.201279	0.27682	0.872112	-0.152828	0.552861	0.845014	0.408942	0.242082	0.4293
11,14-Eicosadienoic (C20:2)	N6 Polyunsaturated Fatty Acid	2091-39-6	93	0.41619	-106.006	0.0790108	0.516995	-63.7445	0.446781	0.782356	221.684	0.105185	0.521629	0.424905	-0.156873	0.61938	0.916325	-0.478119	0.251673	0.733199	1.3614	0.0619262	0.184926
Adrenic acid (C22:4)	N6 Polyunsaturated Fatty Acid	28874-58-0	95	0.659001	-96.4155	0.142067	0.60394	8.65391	0.926571	0.9854	42.8488	0.691994	0.90909	0.95259	0.328676	0.342028	0.883623	0.424112	0.365162	0.737333	0.724413	0.207469	0.403564
Arachidonic acid (C20:4)	N6 Polyunsaturated Fatty Acid	506-32-1	-	0.366872	-121.923	0.212362	0.677536	30.6595	0.820835	0.958951	326.723	0.109288	0.521629	0.481672	-0.056064	0.912492	0.955551	0.311956	0.643676	0.872242	2.06164	0.0576546	0.184926
Bishomo-gamma-Linolenic acid (C20:3)	N6 Polyunsaturated Fatty Acid	1783-84-2	-	0.473533	-36.5483	0.563185	0.802093	-92.7716	0.268824	0.754656	147.777	0.261362	0.592589	0.642998	0.252422	0.445663	0.883623	-0.43275	0.300307	0.733199	0.877776	0.210128	0.403564
gamma-Linolenic acid (C18:3)	N6 Polyunsaturated Fatty Acid	‎506-26-3	91	0.441659	66.0687	0.24995	0.712624	-44.6767	0.605786	0.84037	161.51	0.162352	0.545205	0.68566	0.476697	0.112584	0.636005	-0.0155838	0.971385	0.990672	1.12262	0.0676222	0.184926
Linoleic acid (C18:2)	N6 Polyunsaturated Fatty Acid	60-33-3	-	0.481209	-104.445	0.0901284	0.516995	-95.8618	0.28832	0.754656	141.339	0.197197	0.556061	0.269711	-0.0607116	0.851352	0.950677	-0.531457	0.237282	0.733199	1.66185	0.0039979	0.0446432
Arachidic acid (C20:0)	Saturated Fatty Acid	506-30-9	78	0.41619	-113.62	0.177872	0.627232	-135.437	0.275849	0.754656	203.497	0.183028	0.545205	0.47695	-0.500739	0.256483	0.872112	-0.287181	0.644429	0.872242	1.39553	0.086043	0.210001
Margaric acid (C17:0)	Saturated Fatty Acid	506-12-7	95	0.441659	-77.5592	0.224624	0.684081	-217.372	0.0369128	0.442158	36.0746	0.773195	0.969013	0.754473	-0.684136	0.0406883	0.601174	-0.866365	0.0970269	0.722311	-0.0981609	0.882996	0.944552
Myristic acid (C14:0)	Saturated Fatty Acid	544-63-8	98	0.666505	-54.2494	0.30004	0.721614	42.7905	0.537494	0.827865	103.451	0.304417	0.637373	0.698381	0.091553	0.740588	0.916325	0.386839	0.265807	0.733199	1.18953	0.0256413	0.114531
Pentadecanoic acid (C15:0)	Saturated Fatty Acid	1002-84-2	84	0.514263	-122.496	0.29348	0.721614	37.9504	0.816616	0.958951	254.526	0.269966	0.593041	0.376797	-0.296771	0.626645	0.916325	0.22342	0.784457	0.924018	2.78513	0.0226662	0.108474
Stearic acid (C18:0)	Saturated Fatty Acid	57-11-4	97	0.132544	-230.191	0.0654421	0.515838	92.1635	0.60708	0.84037	508.576	0.0295467	0.310933	0.255357	0.0377653	0.954058	0.969751	1.0174	0.255421	0.733199	3.72318	0.0026724	0.0402789
Cholesterol	Sterol/Steroid	57-88-5	-	0.514263	16.0324	0.876376	0.941218	-28.7063	0.846283	0.965614	321.882	0.159263	0.545205	0.424905	-0.21919	0.684747	0.916325	-0.0223465	0.975886	0.990672	2.24681	0.0653147	0.184926
Xenobiotics
1-Aminocyclopentanecarboxylic acid, N-methoxycarbonyl-, octyl ester	Chemical	91717782*	80	0.41619	-33.371	0.468921	0.785442	110.3	0.129691	0.622499	34.9771	0.734468	0.955522	0.569483	0.134334	0.578209	0.916325	0.724207	0.0456653	0.589183	-0.484974	0.377	0.549108
1-Oxaspiro[2.5]octane, 5,5-dimethyl-4-(3-methyl-1,3-butadienyl)-	Chemical	5362888*	-	0.468357	-41.5351	0.520837	0.802093	-93.402	0.265037	0.754656	154.514	0.242673	0.592589	0.68566	0.180407	0.594483	0.916325	-0.412054	0.323465	0.737109	0.822566	0.243044	0.4293
2-Bromomethyl-benzoic acid OR p-Anisic acid, 2,6-dimethylnon-1-en-3-yn-5-yl ester	Chemical	7115-89-1	63	0.975698	8.87391	0.951917	0.951917	-14.1483	0.947086	0.990007	49.5187	0.844282	0.969013	0.917549	-0.612347	0.426328	0.883623	-0.835061	0.433143	0.795084	-0.0570536	0.966133	0.987156
2-Hydroxyisobutyric acid	Chemical	594-61-6	67	0.41619	150.728	0.0730002	0.516995	-118.23	0.347787	0.754656	193.222	0.251165	0.592589	0.745757	0.706025	0.108842	0.636005	-0.240717	0.701176	0.909164	0.0310588	0.972422	0.987156
3-tert-Butyl-2-oxo-1,3-oxazolidine	Chemical	40482-46-0	73	0.441659	-13.1199	0.80364	0.910432	51.7241	0.458523	0.782356	157.102	0.0887587	0.515353	0.376766	0.440014	0.110849	0.636005	0.195182	0.575118	0.845014	1.32425	0.0066664	0.0583227
4,7,10-Hexadecatrienoic acid, methyl ester	Chemical	17364-31-7	73	0.463868	-85.1438	0.0903328	0.516995	60.4135	0.401338	0.782356	20.8692	0.796702	0.969013	0.917549	0.122369	0.643735	0.916325	0.290411	0.418663	0.779178	0.392247	0.361799	0.549108
4-Hexadecen-6-yne, (E)-	Chemical	74744-51-7	62	0.473533	-37.7901	0.558909	0.802093	-87.075	0.301162	0.754656	154.21	0.243431	0.592589	0.658523	0.252903	0.455	0.883623	-0.413124	0.324548	0.737109	0.881048	0.210817	0.403564
5-Aminoimidazole-4-carboxylic acid, methyl ester	Chemical	4919-00-0	81	0.791535	-22.7864	0.527284	0.802093	-32.9312	0.559925	0.837203	63.6013	0.354986	0.661001	0.569483	0.0719022	0.703357	0.916325	-0.0021582	0.993899	0.997392	0.94752	0.0089269	0.0664558
7,11-Hexadecadienal	Chemical	849947-71-3	69	0.41619	-131.097	0.191827	0.64262	43.7426	0.749206	0.926295	291.55	0.159324	0.545205	0.569483	-0.0846022	0.871692	0.955551	0.235527	0.729813	0.916457	1.84829	0.0937992	0.224448
7,7-Dimethyl-3,6,8,11-tetraoxa-7-silatridecane	Chemical	17980-57-3	60	0.524735	-67.0185	0.329242	0.734477	132.945	0.199701	0.711477	17.6218	0.878686	0.970931	0.788667	-0.103778	0.772946	0.916325	0.242366	0.641714	0.872242	0.743662	0.226241	0.415291
Acetamide, 2-anilino-N,N-dimethyl- OR [1,3]Dithian-2-one	Chemical	14307-89-2	66	0.41619	-135.219	0.0911131	0.516995	131.228	0.24847	0.754656	64.4776	0.651884	0.885385	0.68566	-0.289932	0.48912	0.904805	0.417386	0.461381	0.806179	0.871675	0.251273	0.43728
D-Alanine, N-ethoxycarbonyl-, heptyl ester	Chemical	6422310*	83	0.441659	-23.6443	0.682213	0.859727	77.7518	0.341732	0.754656	140.231	0.117192	0.521629	0.743621	-0.0279332	0.926658	0.955551	0.121741	0.766464	0.924018	0.647028	0.176264	0.366249
Ethyl 2,5,8,11,14-pentaoxahexadecan-16-oate OR Butanedioic acid, methylene-, dimethyl ester	Chemical	88991574*	68	0.243736	76.442	0.42967	0.785442	237.562	0.0846538	0.479312	-240.693	0.150646	0.545205	0.580603	0.749459	0.139749	0.655966	0.952656	0.166719	0.733199	-0.474491	0.596588	0.767066
Ethyl 2,5,8,11-tetraoxatridecan-13-oate	Chemical	91719382*	73	0.267431	-101.669	0.131317	0.60394	170.786	0.0709532	0.479312	-78.9007	0.601982	0.849112	0.819312	0.250057	0.47883	0.903707	0.753251	0.110208	0.733199	0.195354	0.808808	0.895704
Glycine, N,N-bis(2-methoxy-2-oxoethyl)-, methyl ester	Chemical	22241-07-2	83	0.366872	-50.6265	0.270481	0.716032	122.976	0.0780515	0.479312	52.6192	0.614835	0.858207	0.580603	0.21115	0.38059	0.883623	0.858864	0.0133079	0.524077	0.126957	0.819762	0.900395
Glycine, N,N-dipropyl-, ethyl ester	Chemical	2644-22-6	64	0.870925	-27.3218	0.455401	0.785442	-17.3293	0.708925	0.919617	-11.0691	0.861645	0.970256	0.772706	-0.30161	0.115576	0.636005	-0.0481745	0.835587	0.942799	-0.10794	0.750207	0.854044
Glycine, N-ethyl-N-(2-methoxyethoxycarbonyl)-, 2-methoxyethyl ester	Chemical	91723551*	82	0.132544	-176.145	0.0336582	0.515838	98.5289	0.42819	0.782356	251.488	0.108358	0.521629	0.376797	-0.532455	0.220828	0.845457	-0.0941694	0.879477	0.942799	1.34304	0.107638	0.253044
Hydrazine, (2-methylpropyl)-	Chemical	42504-87-0	74	0.874848	111.328	0.783805	0.910432	540.144	0.313253	0.754656	184.438	0.803057	0.969013	0.604112	3.80376	0.0732267	0.617747	-0.434594	0.870903	0.942799	-1.43505	0.714521	0.835538
l-Alanine, N-methoxycarbonyl-, ethyl ester OR l-Alanine, N-methoxycarbonyl-, isobutyl ester	Chemical	88406-40-0	78	0.41619	-34.9226	0.452746	0.785442	128.478	0.0714986	0.479312	-7.62285	0.948117	0.97729	0.658523	0.136119	0.576847	0.916325	0.697357	0.0498254	0.589183	-0.325	0.602908	0.767066
l-Leucine, N-methoxycarbonyl-, ethyl ester OR l-Leucine, N-methoxycarbonyl-, 2,2,2-trifluoroethyl ester	Chemical	88406-43-3	90	0.900684	-89.0883	0.334351	0.734477	4.25945	0.973448	0.990007	-7.69095	0.962431	0.983119	0.917549	-0.139758	0.772217	0.916325	-0.0663302	0.917363	0.968816	0.551267	0.525899	0.697197
l-Norvaline, N-(2-methoxyethoxycarbonyl)-, propyl ester	Chemical	-	72	0.546238	11.0538	0.828109	0.924722	28.0641	0.719005	0.919617	128.319	0.253362	0.592589	0.80074	0.150715	0.571698	0.916325	0.133799	0.731797	0.916457	0.384766	0.517358	0.69326
l-Valine, N-methoxycarbonyl-, pentyl ester	Chemical	6422807*	86	0.747787	-45.6888	0.37311	0.74622	40.2642	0.556432	0.837203	92.6734	0.343854	0.661001	0.698381	0.0943772	0.727678	0.916325	0.39293	0.252269	0.733199	1.16946	0.0239522	0.110676
Methyl L-(+)-.beta.-hydroxyisobutyrate	Chemical	80657-57-4	89	0.666505	4.24976	0.934194	0.941218	88.2282	0.182214	0.711477	97.423	0.317634	0.638842	0.598006	0.277305	0.304412	0.872112	0.40022	0.22565	0.733199	1.22491	0.0176395	0.0909113
N-(2-Methoxyethyl)carbamic acid methyl ester	Chemical	16339-52-9	63	0.441659	-56.1892	0.625174	0.837733	4.44546	0.978314	0.990007	239.299	0.240008	0.592589	0.712368	-0.261667	0.669145	0.916325	0.162003	0.842633	0.942799	0.993798	0.36043	0.549108
Palmitoyl chloride	Chemical	112-67-4	63	0.426321	-73.4526	0.0925962	0.516995	24.3745	0.710812	0.919617	104.159	0.309237	0.637504	0.658523	-0.0757367	0.741063	0.916325	0.235325	0.472352	0.806179	0.547338	0.316406	0.510825
Pyrazole, 3-nitro-	Chemical	26621-44-3	76	0.960818	-30.5996	0.731184	0.876635	-108.106	0.432465	0.782356	-115.919	0.501597	0.808412	0.867917	-0.813266	0.0809235	0.617747	-0.793962	0.246899	0.733199	-1.75176	0.0561582	0.184926
(E)-Tetradec-2-enal	Food Component/Plant	64461-99-0	75	0.960818	-24.7133	0.598773	0.819674	-11.0342	0.866828	0.965614	-38.1956	0.676764	0.897885	0.917549	0.10357	0.675673	0.916325	0.380933	0.245551	0.733199	0.417099	0.391985	0.564796
Decane	Food Component/Plant	124-18-5	-	0.270998	8.32306	0.930736	0.941218	-19.8443	0.895211	0.983265	512.849	0.0148857	0.310933	0.0243877	-0.208859	0.677301	0.916325	-1.0215	0.173927	0.733199	3.79109	0.0006602	0.0176934
Dodecane	Food Component/Plant	112-40-3	86	0.41619	78.8665	0.403088	0.767602	-76.4624	0.631005	0.855233	442.228	0.0428803	0.359123	0.0446061	0.1741	0.724827	0.916325	-1.55268	0.0501608	0.589183	3.46098	0.0027053	0.0402789
Para-Toluic acid	Food Component/Plant	99-94-5	68	0.441659	-11.3276	0.853326	0.931777	-78.3689	0.349169	0.754656	191.574	0.120675	0.521629	0.970282	0.709639	0.0259897	0.580437	0.53415	0.203338	0.733199	0.339447	0.606783	0.767066
Phenethyl acetate	Food Component/Plant	103-45-7	65	0.41619	48.2886	0.0318333	0.515838	9.16791	0.82298	0.958951	-46.5355	0.354963	0.661001	0.28729	0.209932	0.0740548	0.617747	0.137642	0.500292	0.817551	-0.464807	0.0825946	0.208824
Tridecane	Food Component/Plant	629-50-5	72	0.53413	101.032	0.30157	0.721614	160.424	0.327384	0.754656	430.633	0.0693452	0.498146	0.376766	0.57104	0.266218	0.872112	-0.744123	0.362521	0.737333	2.59328	0.0397566	0.160789
Caffeine	Xanthine	58-08-2	93	0.366872	-60.7581	0.224417	0.684081	89.5065	0.251729	0.754656	70.4101	0.581608	0.849112	0.788667	0.101408	0.699032	0.916325	0.510802	0.189404	0.733199	-0.0600586	0.929821	0.981071
Unknown compounds
(-)-Neoclovene-(I), dihydro-	-	-	54	0.644348	266.051	0.0592234	0.515838	502.918	0.0192749	0.378368	181.168	0.464314	0.768124	0.754473	1.09024	0.139771	0.655966	0.781137	0.468886	0.806179	-0.743934	0.574236	0.747064
045(100) 59(89.0) 74(67.8)	-	-	93	0.132544	49.9144	0.553941	0.802093	-264.168	0.0270876	0.378368	370.654	0.0187258	0.310933	0.0446061	0.392353	0.375089	0.883623	-1.13703	0.0571595	0.589183	2.33549	0.0053059	0.0546916
045(100) 59(93.0) 160(76.1)	-	-	79	0.874848	-1913.99	0.0634071	0.515838	-1187.64	0.458593	0.782356	-387.087	0.848813	0.969013	0.658523	-11.19	0.0379363	0.601174	1.45375	0.855753	0.942799	-9.60779	0.37421	0.549108
088(100) 115(48.9) 59(30.2) OR DL-3-Aminoisobutyric acid	-	-	82	0.477246	21.7412	0.651596	0.839983	-39.2616	0.608328	0.84037	142.129	0.200874	0.556061	0.754473	0.269159	0.2849	0.872112	-0.316613	0.407903	0.779178	0.161034	0.786146	0.884826
1,2,3,4-Tetrahydrobenzimidazo[2,1-b]quinazolin-12-ol	-	-	41	0.41619	-35.4216	0.461549	0.785442	126.32	0.085847	0.479312	22.1461	0.85331	0.969013	0.633397	0.0786886	0.755194	0.916325	0.719259	0.0497057	0.589183	-0.23952	0.707799	0.835538
1,2-Benzenediol, o-(4-methoxybezoyl)-o'-(5-chlorovaleryl)- OR Thieno[2,3-b]pyridine-2-carboxamide, 3-amino-4,5,6-trimethyl-N-(2,4,6-trimethylphenyl)-	-	-	52	0.514263	-30.1759	0.514844	0.802093	72.3058	0.290811	0.754656	14.3214	0.890331	0.970931	0.80074	0.0041189	0.986473	0.986473	0.370585	0.277656	0.733199	0.0296479	0.957237	0.987156
1H-1,3-Benzimidazol-4-amine, 5-methyl-	-	-	38	0.818841	-45.6498	0.493735	0.802093	-27.0183	0.749537	0.926295	100.82	0.386336	0.688861	0.569483	0.148499	0.672348	0.916325	0.238762	0.571888	0.845014	1.49517	0.0149434	0.0909113
1H-Indole-3-propanoic acid	-	-	56	0.448566	-27.4298	0.753461	0.893484	-83.1627	0.470958	0.782356	261.989	0.0723993	0.498146	0.28729	0.13347	0.769991	0.916325	-0.466391	0.418488	0.779178	2.23694	0.0036959	0.0446432
1-Oxaspiro[2.5]octane, 5,5-dimethyl-4-(3-methyl-1,3-butadienyl)-	-	-	56	0.41619	-135.868	0.159435	0.60394	-104.335	0.414521	0.782356	251.665	0.163148	0.545205	0.443296	-0.214281	0.670322	0.916325	-0.393017	0.538058	0.845014	1.71657	0.0738709	0.194194
2-Ethyl-2-phenylaziridine (split peak 2)	-	-	43	0.132544	89.3799	0.363425	0.737863	267.248	0.0550984	0.479312	-349.698	0.057645	0.454378	0.309384	0.787202	0.126583	0.652389	1.36205	0.0503045	0.589183	-1.01342	0.303844	0.496525
2H-naphth[2,1-e]-1,3-oxazine-2,4(3H)-dione OR 1-Pentanamine, 4-methyl-N-(4-methylpentyl)-	-	-	51	0.24161	-57.4423	0.530922	0.802093	296.772	0.0498384	0.477025	287.66	0.0781726	0.498146	0.754473	-0.199643	0.678248	0.916325	0.777481	0.304628	0.733199	0.316871	0.717066	0.835538
2-Oxo-2,3-dihydro-1H-imidazole-4-carbonitrile OR 2,6-Pyridinediamine	-	-	41	0.708688	-33.4815	0.855288	0.931777	-173.892	0.519382	0.80927	258.974	0.390697	0.688861	0.28729	-1.51312	0.115164	0.636005	-1.24743	0.354069	0.737333	2.93594	0.0669107	0.184926
3,4-methylenedioxyphenylpropan-2-ol, formyl	-	-	47	0.53157	-99.4595	0.277863	0.716032	190.833	0.0987639	0.529375	20.1032	0.903921	0.970931	0.815919	0.449623	0.348248	0.883623	0.818614	0.156266	0.733199	1.30196	0.140642	0.319425
3-Oxabicyclo[3.3.0]octan-2-one, 7,7-bis(methoxy)- OR Pyridine, 4-phenyl-	-	-	40	0.267431	-29.8015	0.617974	0.83645	62.467	0.465345	0.782356	237.41	0.021125	0.310933	0.45835	-0.0908643	0.771531	0.916325	0.0264298	0.950723	0.979976	1.00815	0.067095	0.184926
4-Pyrimidinamine, 6-methyl-	-	-	36	0.441659	-20.5136	0.683317	0.859727	140.619	0.0703806	0.479312	-10.1325	0.936251	0.97729	0.658523	0.270556	0.304207	0.872112	0.681194	0.0791042	0.623527	-0.694907	0.303498	0.496525
5-Cyano-4-methoxyamino-7-phenyl-hept-6-enoic acid, methyl ester	-	-	48	0.996765	-51.8179	0.634972	0.839983	15.7703	0.915756	0.9854	-1.39094	0.994752	0.994752	0.807106	-0.0884268	0.877124	0.955551	-0.441001	0.554059	0.845014	0.851088	0.448372	0.628961
5-Octadecenoic acid, methyl ester	-	-	58	0.441659	-49.1048	0.241389	0.703178	41.4601	0.483642	0.782356	40.922	0.502178	0.808412	0.238143	-0.56177	0.0103301	0.580437	0.299009	0.311883	0.733199	0.163597	0.615045	0.770243
7-Benzofuranamine, 2-methyl-	-	-	49	0.257937	-96.0979	0.191567	0.64262	-3.47733	0.97384	0.990007	203.504	0.0952647	0.515353	0.309384	-0.0216602	0.955277	0.969751	-0.097887	0.852989	0.942799	1.47926	0.0225989	0.108474
9-Octadecen-12-ynoic acid, methyl ester	-	-	40	0.715897	-181.884	0.356338	0.734604	-288.053	0.302942	0.754656	72.3216	0.818322	0.969013	0.376797	-0.930231	0.368887	0.883623	-2.08233	0.135495	0.733199	2.30378	0.169025	0.366249
Androst-4-en-11-ol-3,17-dione, 9-thiocyanato-	-	-	41	0.791535	-13.9488	0.351943	0.734604	-18.8957	0.413874	0.782356	-6.3375	0.818891	0.969013	0.580603	-0.13625	0.0829809	0.617747	0.0397797	0.730143	0.916457	-0.0645363	0.660345	0.80442
Benzene, hexyl-	-	-	59	0.473533	8.50493	0.925544	0.941218	250.647	0.0395962	0.442158	186.719	0.265338	0.592589	0.754473	0.1445	0.7615	0.916325	0.963963	0.113145	0.733199	0.636067	0.474959	0.649433
Butanoic acid, 4-nitro-	-	-	58	0.618203	809.032	0.141934	0.60394	753.077	0.268935	0.754656	-196.261	0.834376	0.969013	0.292961	6.96839	0.0156156	0.580437	-1.94099	0.567515	0.845014	-2.00669	0.687377	0.822397
Cyclobutene, 2-propenylidene-	-	-	33	0.997807	-11.7588	0.731246	0.876635	-8.51331	0.860287	0.965614	-2.64218	0.968446	0.983119	0.754473	0.0186188	0.917442	0.955551	0.115218	0.633646	0.872242	-0.259976	0.4651	0.642509
Ethyl 6-methyl-3-oxopentadecanoate	-	-	56	0.971545	-51.3649	0.525543	0.802093	41.7328	0.689099	0.919617	-32.6281	0.810621	0.969013	0.658523	0.0396282	0.925405	0.955551	-0.13649	0.793	0.924018	0.844272	0.243484	0.4293
Ethyl 8-amino-6-methoxycinchoninate	-	-	40	0.558557	-54.8907	0.152135	0.60394	-7.13983	0.908777	0.9854	18.4673	0.831353	0.969013	0.801963	-0.275873	0.170756	0.693371	0.0471803	0.879319	0.942799	-0.410741	0.374513	0.549108
Glutaric acid, 3-oxobut-2-yl propyl ester	-	-	36	0.0407459	-316.334	0.051064	0.515838	-216.472	0.384419	0.782356	710.241	0.0181295	0.310933	0.0446061	-1.88934	0.0258043	0.580437	-1.31189	0.291309	0.733199	3.19171	0.0471402	0.170724
Glycine, N-(methoxyoxoacetyl)-, methyl ester	-	-	57	0.343901	-79.0778	0.269152	0.716032	232.533	0.0282364	0.378368	55.7034	0.666977	0.893749	0.569483	0.0342979	0.927027	0.955551	0.716666	0.178262	0.733199	1.37933	0.043572	0.165162
Guanidine, N,N,N',N'-tetramethyl-	-	-	59	0.361742	-44.9676	0.403001	0.767602	131.066	0.132688	0.622499	129.424	0.334741	0.659636	0.820717	0.163458	0.56159	0.916325	0.50579	0.244978	0.733199	0.0267005	0.970286	0.987156
Heptadecanoic acid	-	-	56	0.870925	-21.3042	0.458714	0.785442	32.5624	0.508358	0.801411	-0.907961	0.981099	0.988476	0.853861	-0.177175	0.238487	0.863708	-0.0008034	0.997392	0.997392	-0.0642723	0.752069	0.854044
Imidazo[4,5-e][1,4]diazepin-8(1H)-one, 4,5,6,7-tetrahydro-4,7-dimethyl-5-thioxo-	-	-	44	0.80147	-30.3943	0.651927	0.839983	-118.443	0.368292	0.782356	10.065	0.947613	0.97729	0.569483	-0.0344022	0.922348	0.955551	-0.254966	0.698235	0.909164	1.59252	0.0488337	0.172203
l-Alanyl-l-proline, N-methoxycarbonyl-, methyl ester	-	-	42	0.900684	-12.4066	0.699217	0.859727	24.216	0.578902	0.837203	-11.5511	0.848615	0.969013	0.897983	-0.183408	0.273487	0.872112	0.0608425	0.77983	0.924018	-0.0046134	0.988569	0.996002
Lycopodane, 4,5-didehydro-15-methyl-, (15R)-	-	-	48	0.441659	-125.811	0.0478937	0.515838	-276.042	0.0060131	0.268585	-14.7725	0.909906	0.970931	0.801963	-0.742719	0.0254919	0.580437	-0.367088	0.468128	0.806179	-0.245927	0.723927	0.83626
Methylenedioxyamphetamine acetate	-	-	57	0.00816026	-142.253	0.35072	0.734604	167.204	0.454278	0.782356	1053.71	0.0001535	0.00573185	0.0402168	-0.109874	0.890348	0.955551	0.215146	0.847252	0.942799	5.11135	0.0005921	0.0176934
o-Tolunitrile, .alpha.-cyano-	-	-	54	0.00816026	-150.806	0.323677	0.734477	161.007	0.474305	0.782356	1033.64	0.0001711	0.00573185	0.0275538	-0.223632	0.77956	0.916325	0.29598	0.792382	0.924018	5.23179	0.0003658	0.0176934
Pyrazole, 5-methyl-3-(5-nitro-2-furyl)-	-	-	31	0.170706	-157.696	0.230563	0.686564	66.0494	0.720595	0.919617	612.386	0.0124237	0.310933	0.127568	-0.471748	0.492916	0.904805	0.499266	0.587728	0.845014	3.82837	0.0032571	0.0436451
Pyromellitic dianhydride	-	-	50	0.637234	-45.5663	0.321912	0.734477	-85.774	0.213796	0.73458	55.0025	0.511319	0.808412	0.28729	0.058732	0.807726	0.933062	-0.351207	0.307432	0.733199	1.34461	0.0021879	0.0402789
Quinazoline, 4-(1-methylethyl)-, 1-oxide	-	-	55	0.524735	-66.9782	0.325654	0.734477	124.998	0.227544	0.754656	18.414	0.875297	0.970931	0.745757	-0.125563	0.724737	0.916325	0.241093	0.64325	0.872242	0.806715	0.19634	0.392679
β values are linear regression coefficients per SD increase in metabolite levels, adjusted for infant sex and maternal age, parity, education, ethnicity, pre-pregnancy BMI, weight gain until 26-28 weeks of gestation, height, physical activity, diet quality, plasma cotinine, and gestational diabetes. CAS, chemical abstracts service; SAM, s-adenosyl methionine.
*PubChem CID

## Sheet: Table S4
				Maternal age			Multiparous			Chinese			Malay			Indian			Overweight			Underweight			Gestational diabetes			Diet quality			Physical activity			Tobacco smoke exposure			Alcohol use
Metabolites	Metabolic sub-pathway	CAS number	Match (%)	β	p-value	q-value	β	p-value	q-value	β	p-value	q-value	β	p-value	q-value	β	p-value	q-value	β	p-value	q-value	β	p-value	q-value	β	p-value	q-value	β	p-value	q-value	β	p-value	q-value	β	p-value	q-value	β	p-value	q-value
Amino acid-related
Asparagine	Alanine & Aspartate	70-47-3	81	-0.693558	0.251026	0.52428	0.134053	0.0298569	0.116442	-0.111251	0.0643836	0.0965754	-0.0103308	0.84428	0.889917	0.121581	0.0159565	0.0296335	-0.137487	0.0298347	0.063423	0.102735	0.0251918	0.327493	-0.0562438	0.271782	0.407674	3.75054	0.029896	0.0728715	0.0860334	0.361207	0.795192	-0.11642	0.280924	0.521716	-0.0076927	0.695707	0.893491
Creatinine	Creatine	60-27-5	93	-0.33742	0.387518	0.686964	-0.0447399	0.262754	0.394131	0.0509986	0.189352	0.254645	-0.0221546	0.514032	0.607492	-0.028844	0.377585	0.420737	0.106056	0.0102137	0.0284524	-0.0192026	0.525651	0.892619	0.0640395	0.0503809	0.316303	3.65754	<0.001	<0.001	-0.0627332	0.299868	0.795192	-0.187673	0.0063591	0.0428031	-0.0254418	0.0456105	0.338521
2-Hydroxybutyric acid	Cysteine, Methionine, SAM, Taurine	600-15-7	99	0.740472	0.0626583	0.271519	-0.0779081	0.0554589	0.135181	0.313993	<0.001	<0.001	-0.0627482	0.0580597	0.205848	-0.251245	<0.001	<0.001	0.168408	<0.001	<0.001	-0.0327887	0.280356	0.821175	0.226291	<0.001	<0.001	4.19858	<0.001	<0.001	-0.0397524	0.519146	0.816546	-0.11901	0.0953242	0.248357	0.0107133	0.396189	0.671798
Methionine	Cysteine, Methionine, SAM, Taurine	63-68-3	97	-0.73981	0.156131	0.489207	-0.0385512	0.471156	0.656253	-0.0004955	0.992401	0.992401	0.0159934	0.72494	0.807791	-0.0154979	0.723271	0.723271	0.0855462	0.117678	0.16998	0.0340822	0.390723	0.840549	-0.0139337	0.751678	0.792309	5.03577	<0.001	<0.001	0.0037023	0.963586	0.977793	-0.154188	0.0955219	0.248357	-0.0423703	0.0114914	0.224082
Glutamine	Glutamate	56-85-9	81	-0.0103103	0.98327	0.98327	0.110417	0.0275771	0.116442	-0.17832	<0.001	<0.001	0.0679003	0.10977	0.356754	0.11042	0.0067906	0.0139386	-0.125945	0.0138366	0.0337267	0.0530775	0.156089	0.676384	-0.0267724	0.524301	0.659604	0.603148	0.671586	0.727551	0.0982836	0.199074	0.795192	-0.104904	0.231034	0.450516	-0.0051771	0.739609	0.893491
Glycine	Glycine, Serine, Threonine	56-40-6	87	0.603577	0.245288	0.52428	0.190877	<0.001	<0.001	-0.242545	<0.001	<0.001	0.0870153	0.0519229	0.202499	0.155529	<0.001	<0.001	-0.227286	<0.001	<0.001	0.0885647	0.0197378	0.327493	-0.0794867	0.0728796	0.316303	1.29034	0.38581	0.455958	0.0078275	0.923249	0.973155	-0.0883592	0.339209	0.59024	-0.025737	0.119626	0.345446
Serine	Glycine, Serine, Threonine	56-45-1	76	-2.17712	0.0002559	0.0099801	0.212943	<0.001	<0.001	0.0007531	0.989916	0.992401	0.138768	0.0075425	0.0367697	-0.139521	0.0052809	0.0117266	-0.0512032	0.422678	0.549482	0.0590677	0.210761	0.767612	-0.0204097	0.692644	0.750365	2.89961	0.0932733	0.165348	0.0786688	0.40088	0.812313	-0.0797132	0.456234	0.665581	-0.0212668	0.277904	0.559706
Threonine	Glycine, Serine, Threonine	72-19-5	93	-1.2031	0.0188535	0.118756	0.131571	0.0120966	0.0673953	0.108345	0.0329966	0.0612794	0.0576363	0.194915	0.463751	-0.165981	<0.001	<0.001	0.0015543	0.976981	0.987658	0.019492	0.624057	0.892619	-0.0325588	0.46113	0.599468	1.52637	0.299846	0.377226	0.0079477	0.920752	0.973155	-0.0140114	0.878298	0.978675	-0.0095609	0.570299	0.870566
Histidine	Histidine	71-00-1	83	0.0970419	0.884626	0.907905	0.134136	0.0494724	0.135181	0.0035212	0.957839	0.992401	-0.0686275	0.23844	0.463751	0.0651062	0.244599	0.298105	-0.135058	0.0528618	0.0937096	0.0387949	0.442397	0.862674	-0.0322719	0.571503	0.676187	6.03349	<0.001	0.0050193	-0.021682	0.834898	0.973155	-0.0927047	0.439831	0.665581	-0.0074933	0.724425	0.893491
Lysine	Lysine	56-87-1	92	-0.374606	0.542421	0.729463	0.0285367	0.650139	0.778885	0.264637	<0.001	<0.001	-0.0574427	0.276549	0.463751	-0.207194	<0.001	<0.001	0.0415392	0.518504	0.652311	0.0267099	0.562591	0.892619	0.0107072	0.837284	0.859318	5.58489	<0.001	<0.001	-0.0719618	0.451559	0.812313	-0.130841	0.228408	0.450516	-0.0343687	0.0754905	0.338521
Phenylalanine	Phenylalanine & Tyrosine	63-91-2	95	-0.513807	0.441456	0.717366	-0.130825	0.0545382	0.135181	0.276043	<0.001	<0.001	-0.0598968	0.296247	0.463751	-0.216146	<0.001	<0.001	0.281356	<0.001	<0.001	-0.0090255	0.859475	0.9577	0.0876663	0.118234	0.318553	8.59616	<0.001	<0.001	-0.106337	0.304102	0.795192	-0.305696	0.0108684	0.0529835	-0.0416058	0.0486639	0.338521
Tyrosine	Phenylalanine & Tyrosine	60-18-4	92	-0.373756	0.479015	0.718523	0.0011559	0.982948	0.982948	-0.0088162	0.866836	0.980074	-0.0560392	0.221818	0.463751	0.0648554	0.141915	0.197668	0.140197	0.0110246	0.028664	0.0079594	0.843962	0.9577	0.0570895	0.20533	0.400434	6.19383	<0.001	<0.001	-0.15034	0.0656767	0.795192	-0.178404	0.0569352	0.185039	-0.0448209	0.0074733	0.224082
Ornithine	Urea Cycle; Arginine & Proline	70-26-8	92	-0.108924	0.794489	0.907905	0.0512197	0.231135	0.36057	-0.002911	0.94392	0.992401	-0.0937843	0.0093983	0.040726	0.0966953	0.0054123	0.0117266	0.000677	0.987658	0.987658	0.0122237	0.703143	0.945606	-0.0546234	0.122089	0.318553	-1.34802	0.261905	0.356379	0.0585342	0.367012	0.795192	-0.0547324	0.460787	0.665581	-0.0279193	0.0373741	0.338521
Proline	Urea Cycle; Arginine & Proline	147-85-3	100	-0.687835	0.213388	0.520134	0.0261712	0.64381	0.778885	-0.150073	0.0060436	0.0138647	0.0443928	0.354549	0.476807	0.10568	0.0217465	0.0385506	0.12336	0.0308984	0.063423	-0.0503107	0.236188	0.767612	0.0385781	0.412169	0.554296	1.73411	0.274137	0.356379	0.0226971	0.791575	0.964732	0.0360607	0.71686	0.873673	-0.0066696	0.708639	0.893491
Isoleucine	Valine, Leucine, Isoleucine	73-32-5	99	-0.583725	0.133006	0.471568	-0.0530778	0.181901	0.295589	0.0693676	0.0721041	0.10415	-0.0169049	0.615927	0.706505	-0.0524627	0.10647	0.154099	0.124106	<0.001	0.00884201	0.0016044	0.957013	0.982197	0.0568254	0.0811034	0.316303	3.45609	<0.001	0.00520288	-0.0574611	0.339786	0.795192	-0.185413	0.0067782	0.0428031	-0.0226184	0.0714166	0.338521
Leucine	Valine, Leucine, Isoleucine	61-90-5	100	-0.454212	0.268341	0.52428	-0.0666849	0.111867	0.229621	0.0886141	0.029491	0.0575075	-0.0445875	0.21002	0.463751	-0.0440266	0.199179	0.258933	0.120843	0.0053996	0.0173034	-0.0035322	0.911228	0.982197	0.038682	0.260439	0.407674	4.52065	<0.001	<0.001	-0.0645305	0.310264	0.795192	-0.202925	<0.001	0.0428031	-0.0231283	0.0781202	0.338521
Valine	Valine, Leucine, Isoleucine	72-18-4	92	-0.696984	0.178519	0.489207	-0.0576162	0.277201	0.400401	0.152549	<0.001	0.007449	-0.0616761	0.168131	0.463751	-0.0908725	0.0352378	0.0593442	0.187673	<0.001	<0.001	-0.0204913	0.605068	0.892619	0.0457096	0.296449	0.428204	5.16098	<0.001	<0.001	-0.101824	0.204318	0.795192	-0.201663	0.0293335	0.106288	-0.0150985	0.361745	0.660523
Lipids
2-Methyloctadecanoic acid	Branched Chain Fatty Acid; Chemical	7217-83-6	64	-0.675765	0.188157	0.489207	-0.0151523	0.773	0.837416	0.0956323	0.0608421	0.0949137	0.0117212	0.792474	0.858514	-0.107354	0.0122084	0.0238064	0.0011689	0.983304	0.987658	-0.0183795	0.640854	0.892619	0.0660498	0.130689	0.318553	2.39013	0.105594	0.17905	0.0591746	0.458228	0.812313	-0.219181	0.0152988	0.0662948	-0.0025441	0.875609	0.922939
Hexadecanoic acid, 14-methyl-, methyl ester	Branched Chain Fatty Acid; Chemical	2490-49-5	82	0.810635	0.0176162	0.118756	-0.123402	<0.001	<0.001	-0.218017	<0.001	<0.001	0.123102	<0.001	<0.001	0.0949143	<0.001	<0.001	-0.0863347	0.0150374	0.0344976	0.0212163	0.409498	0.840549	0.0344388	0.234046	0.400434	3.14857	<0.001	<0.001	0.0682693	0.200525	0.795192	-0.39267	<0.001	<0.001	0.0116044	0.287029	0.559706
Hexadecanoic acid, 15-methyl-, methyl ester	Branched Chain Fatty Acid; Chemical	6929-04-0	87	0.953564	0.0011687	0.0227896	-0.0807689	0.0073718	0.0479167	-0.155719	<0.001	<0.001	0.109204	<0.001	<0.001	0.0465144	0.0560928	0.0875048	-0.0511087	0.0954101	0.143115	0.0107154	0.627142	0.892619	0.0603274	0.0153145	0.149316	2.10861	0.0127057	0.0330348	0.056794	0.21634	0.795192	-0.337489	<0.001	<0.001	0.0153029	0.100797	0.345446
Tetradecanoic acid, 12-methyl-, methyl ester, (S)-	Branched Chain Fatty Acid; Chemical	5129-66-8	78	0.29372	0.291686	0.541702	-0.101661	<0.001	<0.001	-0.164973	<0.001	<0.001	0.0664843	0.0053295	0.0367697	0.0984883	<0.001	<0.001	-0.079246	0.0057678	0.0173034	0.0178998	0.39297	0.840549	0.0281013	0.229691	0.400434	1.52922	0.055139	0.116618	0.0306547	0.480852	0.815358	-0.254185	<0.001	<0.001	-0.0022454	0.800559	0.893491
Decanoic acid (C10:0)	Medium Chain Fatty Acid	334-48-5	85	0.0810148	0.821244	0.907905	-0.0618032	0.0912558	0.209352	-0.0677784	0.0572416	0.0949137	0.0345373	0.269014	0.463751	0.0332411	0.267154	0.315727	-0.110696	<0.001	0.00884201	0.0435015	0.103027	0.574005	0.0368746	0.230704	0.400434	1.40779	0.169484	0.260743	0.0588454	0.290262	0.795192	0.0008919	0.989052	0.989052	-0.0163492	0.157478	0.349496
Dodecanoic acid (C12:0)	Medium Chain Fatty Acid	143-07-7	94	-0.156127	0.512728	0.729463	-0.0107576	0.659057	0.778885	-0.0804219	<0.001	<0.001	0.055622	0.0067834	0.0367697	0.0247999	0.21101	0.265465	-0.0745681	<0.001	0.00884201	0.0370794	0.0362544	0.330776	0.011466	0.572158	0.676187	-0.430263	0.528557	0.588963	0.052906	0.152094	0.795192	0.0078952	0.853488	0.978675	-0.0128622	0.09218	0.345446
trans-Vaccenic acid OR Oleic acid OR cis-Vaccenic acid (C18:1)	Monounsaturated Fatty acid	693-72-1	79	-0.146404	0.86002	0.907905	-0.044199	0.602884	0.778885	0.250821	<0.001	<0.001	0.365089	<0.001	<0.001	-0.61591	<0.001	<0.001	-0.0054041	0.951797	0.987658	0.065631	0.315837	0.821175	0.0842485	0.236153	0.400434	-0.586525	0.805839	0.805839	-0.0447532	0.728505	0.964732	0.191489	0.196935	0.426693	-0.0510991	0.0634344	0.338521
11,14-Eicosadienoic (C20:2)	N6 Polyunsaturated Fatty Acid	2091-39-6	93	0.831709	0.0787306	0.307049	0.0710997	0.141974	0.276849	0.281692	<0.001	<0.001	0.0331054	0.404102	0.508387	-0.314797	<0.001	<0.001	-0.0916729	0.0588405	0.099773	0.062177	0.0824373	0.535842	0.0786438	0.0487418	0.316303	5.25603	<0.001	<0.001	0.120286	0.10143	0.795192	-0.151375	0.0747914	0.224374	-0.0076827	0.606762	0.870566
Adrenic acid (C22:4)	N6 Polyunsaturated Fatty Acid	28874-58-0	95	-1.45718	0.0026918	0.0349934	0.101976	0.0411027	0.133584	-0.124356	0.0092363	0.0190938	-0.113722	0.0063276	0.0367697	0.238078	<0.001	<0.001	-0.0234989	0.661177	0.781391	-0.0005416	0.988825	0.988825	-0.0046382	0.911505	0.911505	1.18641	0.397736	0.456227	-0.0315842	0.677964	0.964732	-0.005187	0.951815	0.989052	-0.0222881	0.16079	0.349496
Xenobiotics
2-Hydroxyisobutyric acid	Chemical	594-61-6	67	0.25642	0.699169	0.852112	-0.0923269	0.173446	0.294104	0.109324	0.0969702	0.135066	-0.0624484	0.277991	0.463751	-0.0468759	0.39814	0.431318	0.225782	<0.001	<0.001	-0.119849	0.0176685	0.327493	0.0874009	0.128274	0.318553	2.62282	0.166501	0.260743	0.0308475	0.76438	0.964732	0.163485	0.166507	0.381987	-0.0106745	0.621613	0.870566
5-Aminoimidazole-4-carboxylic acid, methyl ester	Chemical	4919-00-0	81	-0.772223	0.268861	0.52428	0.151983	0.0329753	0.116912	-0.409682	<0.001	<0.001	0.0695796	0.241721	0.463751	0.340102	<0.001	<0.001	-0.14741	0.04503	0.0836271	0.106492	0.0424072	0.330776	-0.0739981	0.212297	0.400434	1.8223	0.362396	0.441671	0.131398	0.225705	0.795192	-0.0851395	0.494803	0.689189	-0.0018247	0.93476	0.949589
Ethyl 2,5,8,11-tetraoxatridecan-13-oate	Chemical	917193822	73	-0.720213	0.176869	0.489207	0.0751048	0.168539	0.294104	-0.0481395	0.364521	0.458591	0.0055086	0.905655	0.905655	0.0426309	0.339796	0.389766	0.099914	0.0722518	0.112713	-0.0595948	0.152163	0.676384	0.0502459	0.269778	0.407674	3.11683	0.0413221	0.0947978	-0.0237984	0.773777	0.964732	0.0032545	0.972976	0.989052	-0.004994	0.770366	0.893491
Glycine, N,N-bis(2-methoxy-2-oxoethyl)-, methyl ester	Chemical	22241-07-2	83	0.0153621	0.870474	0.907905	-0.0030639	0.750381	0.836138	-0.002796	0.765568	0.904762	0.0085428	0.297277	0.463751	-0.0057467	0.46634	0.491548	-0.0181391	0.0656454	0.106674	0.0014234	0.843573	0.9577	0.0123137	0.123091	0.318553	0.0988923	0.714123	0.752724	0.0279722	0.0541802	0.795192	0.0155537	0.367678	0.597477	0.0026965	0.372603	0.660523
l-Leucine, N-methoxycarbonyl-, ethyl ester OR l-Leucine, N-methoxycarbonyl-, 2,2,2-trifluoroethyl ester	Chemical	88406-43-3	90	-0.152442	0.624863	0.812322	-0.0118419	0.710277	0.814729	0.118267	<0.001	<0.001	-0.0294523	0.271874	0.463751	-0.0888149	<0.001	<0.001	0.12942	<0.001	<0.001	-0.0243428	0.314001	0.821175	0.0852655	<0.001	0.0135343	1.7109	0.0568141	0.116618	-0.030761	0.523427	0.816546	-0.0823044	0.138563	0.337747	-0.0069685	0.493359	0.801709
Unknown compounds
045(100) 59(89.0) 74(67.8)	-	-	93	1.3478	0.0391328	0.190772	-0.0153855	0.818768	0.863026	-0.0786391	0.228348	0.296852	0.007628	0.893889	0.905655	0.0710112	0.195687	0.258933	-0.0856779	0.214537	0.298819	-0.0165801	0.73658	0.957554	0.188956	<0.001	0.0124917	3.19316	0.0888299	0.165348	-0.0438185	0.666883	0.964732	-0.00263	0.982255	0.989052	0.0335395	0.108329	0.345446
5-Cyano-4-methoxyamino-7-phenyl-hept-6-enoic acid, methyl ester	-	-	48	-1.28113	0.0180873	0.118756	0.153415	0.0056551	0.0441098	0.104088	0.053296	0.0944793	0.0476964	0.310767	0.466151	-0.151785	<0.001	<0.001	0.0274834	0.630972	0.768997	0.0095648	0.819709	0.9577	-0.0249017	0.595094	0.682608	2.63866	0.0901574	0.165348	0.0023532	0.977793	0.977793	-0.04844	0.614616	0.799001	-0.0088607	0.625022	0.870566
5-Octadecenoic acid, methyl ester	-	-	58	-0.288738	0.766382	0.905724	0.014868	0.881197	0.904386	0.256537	0.0051358	0.0125185	0.464116	<0.001	<0.001	-0.720653	<0.001	<0.001	0.0166565	0.872572	0.972295	0.0634843	0.405258	0.840549	0.115011	0.166056	0.380952	0.885814	0.75072	0.770476	-0.114202	0.448281	0.812313	0.163193	0.34809	0.59024	-0.0445615	0.161306	0.349496
7-Benzofuranamine, 2-methyl-	-	-	49	-1.18039	0.0213152	0.118756	0.122002	0.0201019	0.0979968	0.0956061	0.060318	0.0949137	0.061139	0.169836	0.463751	-0.156745	<0.001	<0.001	0.0104975	0.845322	0.969634	0.0223098	0.573608	0.892619	-0.0397257	0.368872	0.513786	1.61236	0.273768	0.356379	-0.0123128	0.877579	0.973155	-0.0170902	0.851884	0.978675	-0.0042158	0.801851	0.893491
Benzene, hexyl-	-	-	59	-0.519358	0.440723	0.717366	-0.134224	0.0507054	0.135181	0.25039	<0.001	<0.001	-0.0506229	0.382959	0.497847	-0.199767	<0.001	<0.001	0.247007	<0.001	<0.001	0.0040718	0.936807	0.982197	0.100355	0.0768158	0.316303	8.00028	<0.001	<0.001	-0.0969854	0.353478	0.795192	-0.320443	0.0076826	0.0428031	-0.0326445	0.124006	0.345446
Imidazo[4,5-e][1,4]diazepin-8(1H)-one, 4,5,6,7-tetrahydro-4,7-dimethyl-5-thioxo-	-	-	44	0.354621	0.534872	0.729463	0.0323005	0.5807	0.778885	-0.0285009	0.615777	0.750478	-0.0485641	0.327441	0.466669	0.077065	0.106684	0.154099	-0.122288	0.0397212	0.0774563	0.0517279	0.230541	0.767612	-0.0238871	0.620941	0.691906	2.2215	0.173829	0.260743	0.0242101	0.785321	0.964732	-0.0571702	0.571377	0.768403	-0.0011464	0.949589	0.949589
Lycopodane, 4,5-didehydro-15-methyl-, (15R)-	-	-	48	0.222724	0.66378	0.835078	-0.083481	0.11006	0.229621	-0.0077259	0.879553	0.980074	0.0317401	0.4784	0.58305	-0.0240141	0.575702	0.590852	-0.0581012	0.284309	0.382346	0.0085298	0.824951	0.9577	0.0674027	0.11741	0.318553	-1.68473	0.249454	0.356379	0.074989	0.343116	0.795192	0.0387519	0.690797	0.869067	0.0026914	0.867483	0.922939
Methylenedioxyamphetamine acetate	-	-	57	-0.419148	0.478897	0.718523	-0.0826382	0.172444	0.294104	0.152556	0.0093021	0.0190938	-0.0494269	0.335045	0.466669	-0.103129	0.0365195	0.0593442	0.243205	<0.001	<0.001	-0.032664	0.466786	0.866889	0.0888095	0.0755765	0.316303	5.74848	<0.001	<0.001	-0.0160604	0.86134	0.973155	-0.228589	0.0299786	0.106288	-0.0263982	0.15983	0.349496
Relationships between maternal characteristics and those selected metabolites were independently examined using multiple linear regression. Metabolite z-scores were modelled as dependent variables while the independent variables were maternal characteristics.
